# Supplementary material for: Crystal structure of catena-poly[[[di­aqua­cobalt(II)]-bis­(μ-hex-3-enedi­nitrile-κ2 N:N′)] bis­(tetra­fluorido­borate)]
Source: Acta Crystallogr E Crystallogr Commun. 2015 May 23;71(Pt 6):m135–6. doi: 10.1107/S2056989015009548 (PMC4459353; doi:10.1107/S2056989015009548)
Supplement: Supplementary file 1 [file e-71-0m135-sup1.cif]

##############################################################################
#                                                                            #
# This CIF contains the data in a paper accepted for publication in          #
# Acta Crystallographica Section E. It conforms to the requirements of       #
# Notes for Authors for Acta Crystallographica Section E, and has been       #
# peer reviewed under the auspices of the IUCr Commission on Journals.       #
#                                                                            #
# Full details of the Crystallographic Information File format               #
# are given in the paper "The Crystallographic Information File (CIF):       #
# a New Standard Archive File for Crystallography" by S. R. Hall, F. H.      #
# Allen and I. D. Brown [Acta Cryst. (1991), A47, 655-685].                  #
#                                                                            #
# The current version of the core CIF dictionary is obtainable from          #
# ftp://ftp.iucr.org/pub/cif_core.dic.                                       #
#                                                                            #
# Software is freely available for graphical display of the structure(s)     #
# in this CIF. For information consult the CIF software page                 #
# http://www.iucr.org/resources/cif/software.                                #
#                                                                            #
# This file may be used for bona fide research purposes within the           #
# scientific community so long as proper attribution is given to the journal # 
# article from which it was obtained.                                        #
#                                                                            #
##############################################################################
data_I
_database_code_depnum_ccdc_archive 'CCDC 1401602'
_audit_creation_method     'form.cif (version 2.0)'
_journal_data_validation_number     ?
_journal_date_recd_electronic     2015-05-08
_journal_date_accepted     2015-05-19
_journal_name_full     'Acta Crystallographica, Section E'
_journal_year     2015
_journal_volume     71
_journal_issue      6
_journal_page_first     m135
_journal_page_last     m136
_journal_paper_category     HM
_journal_paper_doi     10.1107/S2056989015009548
_journal_coeditor_code     WM5160
loop_
    _publ_contact_author_name
    _publ_contact_author_address
    _publ_contact_author_email
    _publ_contact_author_fax
    _publ_contact_author_phone
    'Hong, Seung-Tae'
;
Daegu Gyeongbuk Institue of Science & Technology (DGIST)
Daegu 711-873, Republic of Korea
;
 'st.hong@dgist.ac.kr' '82-53-785-6409' '82-53-785-6415'
    'Lee, Hochun'
;
Daegu Gyeongbuk Institue of Science & Technology (DGIST)
Daegu 711-873, Republic of Korea
;
 'dukelee@dgist.ac.kr' '82-53-785-6409' '82-53-785-6411'
_publ_section_title
;\
Crystal structure of
<i>catena</i>-poly[[[diaquacobalt(II)]-bis(\m-hex-3-enedinitrile-\
\k^2^<i>N</i>:<i>N</i>')] bis(tetrafluoridoborate)]
;
loop_
    _publ_author_name
    _publ_author_footnote
    _publ_author_address
    'Son, Jung-Su'
;
contributed equally.
;
;
Daegu Gyeongbuk Institue of Science & Technology (DGIST)
Daegu 711-873,
Republic of Korea
;
    'Lim, Sung-Chul'
;
contributed equally.
;
;
Daegu Gyeongbuk Institue of Science & Technology (DGIST)
Daegu 711-873,
Republic of Korea
;
    'Lee, Hochun' .
;
Daegu Gyeongbuk Institue of Science & Technology (DGIST)
Daegu 711-873,
Republic of Korea
;
    'Hong, Seung-Tae' .
;
Daegu Gyeongbuk Institue of Science & Technology (DGIST)
Daegu 711-873,
Republic of Korea
;
_chemical_name_systematic
;\
<i>catena</i>-poly[[[diaquacobalt(II)]-bis(\m-hex-3-enedinitrile-\
\k^2^<i>N</i>:<i>N</i>')] bis(tetrafluoridoborate)]
;
_chemical_formula_moiety     'C12 H16 Co N4 O2 2+, 2(B F4 -)'
_chemical_formula_sum     'C12 H16 B2 Co F8 N4 O2'
_chemical_formula_iupac     '[Co (C6 H6 N2) (H2 O1)2]  (B F4)2'
_chemical_formula_weight     480.84
_symmetry_cell_setting     triclinic
_symmetry_space_group_name_H-M     'P -1 '
_symmetry_space_group_name_Hall     '-P 1'
loop_
    _symmetry_equiv_pos_as_xyz
    'x,y,z'
    '-x,-y,-z'
_cell_length_a     7.9839(11)
_cell_length_b     8.3434(11)
_cell_length_c     8.8441(13)
_cell_angle_alpha     71.380(5)
_cell_angle_beta     88.458(5)
_cell_angle_gamma     66.184(4)
_cell_volume     507.21(12)
_cell_formula_units_Z     1
_cell_measurement_reflns_used     0
_cell_measurement_theta_min     0
_cell_measurement_theta_max     0
_cell_measurement_temperature     103
_exptl_crystal_description     'cuboid'
_exptl_crystal_colour     'yellow'
_exptl_crystal_size_max     0.200
_exptl_crystal_size_mid     0.200
_exptl_crystal_size_min     0.200
_exptl_crystal_density_diffrn     1.575
_exptl_crystal_density_meas     ?
_exptl_crystal_density_method     'not measured'
_exptl_crystal_F_000     241
_exptl_absorpt_coefficient_mu     0.932
_exptl_absorpt_correction_type     multi-scan
_exptl_absorpt_process_details
;
(<i>SADABS</i>; Bruker, 2006)
;
_exptl_absorpt_correction_T_min     0.60
_exptl_absorpt_correction_T_max     0.75
_diffrn_ambient_temperature     103
_diffrn_radiation_type     'Mo K\a'
_diffrn_radiation_wavelength     0.71073
_diffrn_radiation_monochromator     'graphite'
_diffrn_measurement_device_type     'Bruker APEXII CCD'
_diffrn_measurement_device     'Area'
_diffrn_measurement_method     '\f & \w scans'
_diffrn_reflns_number     14705
_diffrn_reflns_av_R_equivalents     0.038
_diffrn_reflns_theta_min     2.835
_diffrn_reflns_theta_max     28.474
_diffrn_reflns_theta_full     25.912
_diffrn_measured_fraction_theta_max     0.975
_diffrn_measured_fraction_theta_full     0.995
_diffrn_reflns_limit_h_min     -10
_diffrn_reflns_limit_h_max     10
_diffrn_reflns_limit_k_min     -11
_diffrn_reflns_limit_k_max     11
_diffrn_reflns_limit_l_min     -11
_diffrn_reflns_limit_l_max     11
_diffrn_standards_number     0
_diffrn_standards_interval_count     .
_diffrn_standards_interval_time     .
_diffrn_standards_decay_%     ?
_refine_special_details
;
Refinement of <i>F</i>^2^ against ALL reflections. The weighted <i>R</i>-factor
<i>wR</i> and goodness of fit <i>S</i> are based on <i>F</i>^2^, conventional
<i>R</i>-factors <i>R</i> are based on <i>F</i>, with <i>F</i> set to zero for
negative <i>F</i>^2^. The threshold expression of <i>F</i>^2^ >
\s(<i>F</i>^2^) is used only for calculating <i>R</i>-factors(gt) <i>etc</i>.
and is not relevant to the choice of reflections for refinement.
<i>R</i>-factors based on <i>F</i>^2^ are statistically about twice as large
as those based on <i>F</i>, and <i>R</i>- factors based on ALL data will be
even larger.
;
_reflns_number_total     2501
_reflns_number_gt     2233
_reflns_threshold_expression     I>2\s(I)
_refine_ls_structure_factor_coef     Fsqd
_refine_ls_matrix_type     full
_refine_ls_R_factor_all     0.0460
_refine_ls_R_factor_gt     0.0330
_refine_ls_wR_factor_all     0.0848
_refine_ls_wR_factor_gt     0.0843
_refine_ls_wR_factor_ref     0.068
_refine_ls_goodness_of_fit_ref     0.87
_refine_ls_number_reflns     2202
_refine_ls_number_parameters     170
_refine_ls_number_restraints     20
_refine_ls_hydrogen_treatment     constr
_refine_ls_weighting_scheme     sigma
_refine_ls_weighting_details
;
 W = 1
;
_atom_sites_solution_hydrogens     difmap
_atom_sites_solution_primary     direct
_refine_ls_shift/su_max     0.0002399
_refine_ls_shift/su_mean     0.0000216
_refine_diff_density_max     0.83
_refine_diff_density_min     -0.62
_refine_ls_extinction_method     'None'
loop_
    _atom_type_symbol
    _atom_type_scat_Cromer_Mann_a1
    _atom_type_scat_Cromer_Mann_a2
    _atom_type_scat_Cromer_Mann_a3
    _atom_type_scat_Cromer_Mann_a4
    _atom_type_scat_Cromer_Mann_b1
    _atom_type_scat_Cromer_Mann_b2
    _atom_type_scat_Cromer_Mann_b3
    _atom_type_scat_Cromer_Mann_b4
    _atom_type_scat_Cromer_Mann_c
    _atom_type_scat_dispersion_real
    _atom_type_scat_dispersion_imag
    _atom_type_scat_source
    Co 12.2841 7.3409 4.0034 2.3488 4.2791 0.2784 13.5359 71.1692 1.0118 0.3494
                                                                          0.9721
                                'International Tables Vol C 4.2.6.8 and 6.1.1.4'
    N 12.2126 3.1322 2.0125 1.1663 0.0057 9.8933 28.9975 0.5826 -11.5290 0.0061
                                                                          0.0033
                                'International Tables Vol C 4.2.6.8 and 6.1.1.4'
    O 3.0485 2.2868 1.5463 0.8670 13.2771 5.7011 0.3239 32.9089 0.2508 0.0106
                                                                          0.0060
                                'International Tables Vol C 4.2.6.8 and 6.1.1.4'
    C 2.3100 1.0200 1.5886 0.8650 20.8439 10.2075 0.5687 51.6512 0.2156 0.0033
                                                                          0.0016
                                'International Tables Vol C 4.2.6.8 and 6.1.1.4'
    H 0.4930 0.3229 0.1402 0.0408 10.5109 26.1257 3.1424 57.7998 0.0030 0.0000
                                                                          0.0000
                                'International Tables Vol C 4.2.6.8 and 6.1.1.4'
    B 2.0545 1.3326 1.0979 0.7068 23.2185 1.0210 60.3498 0.1403 -0.1932 0.0013
                                                                          0.0007
                                'International Tables Vol C 4.2.6.8 and 6.1.1.4'
    F 3.5392 2.6412 1.5170 1.0243 10.2825 4.2944 0.2615 26.1476 0.2776 0.0171
                                                                          0.0103
                                'International Tables Vol C 4.2.6.8 and 6.1.1.4'
_computing_data_collection
;
APEX2 (Bruker, 2006)
;
_computing_cell_refinement
;
SAINT (Bruker, 2006)
;
_computing_data_reduction
;
SAINT (Bruker, 2006)
;
_computing_structure_solution
;
SHELXS97 (Sheldrick, 2008)
;
_computing_structure_refinement
;
CRYSTALS (Betteridge <i>et al.</i>,  2003)
;
_computing_molecular_graphics
;
ATOMS (Dowty, 2000)
;
_computing_publication_material
;
CRYSTALS (Betteridge <i>et al.</i>,  2003)
;
loop_
    _atom_site_type_symbol
    _atom_site_label
    _atom_site_fract_x
    _atom_site_fract_y
    _atom_site_fract_z
    _atom_site_U_iso_or_equiv
    _atom_site_adp_type
    _atom_site_occupancy
    _atom_site_disorder_assembly
    _atom_site_disorder_group
    Co Co1 0.0000 1.0000 0.5000 0.0158 Uani 1.0000 . .
    N N1 0.2687(2) 0.8866(2) 0.6299(2) 0.0199 Uani 1.0000 . .
    N N2 0.1190(2) 0.9254(2) 0.3036(2) 0.0192 Uani 1.0000 . .
    C C1 0.4140(2) 0.8397(3) 0.6904(2) 0.0179 Uani 1.0000 . .
    C C2 0.6004(3) 0.7780(3) 0.7691(3) 0.0221 Uani 1.0000 . .
    C C3 0.7036(2) 0.5683(3) 0.8382(2) 0.0200 Uani 1.0000 . .
    C C4 0.6448(3) 0.4468(3) 0.8245(2) 0.0201 Uani 1.0000 . .
    C C5 0.7535(3) 0.2388(3) 0.9045(2) 0.0244 Uani 1.0000 . .
    C C6 0.8244(2) 0.1444(2) 0.7878(2) 0.0181 Uani 1.0000 . .
    O O1 0.02105(18) 1.25018(18) 0.41358(16) 0.0197 Uani 1.0000 . .
    B B1 0.7569(3) 0.7200(3) 0.2131(3) 0.0287 Uani 1.0000 . .
    F F1 0.77132(18) 0.55820(17) 0.18696(15) 0.0295 Uani 1.0000 . .
    F F2 0.8571(16) 0.6724(15) 0.3523(13) 0.0555 Uani 0.512(19) 1 1
    F F3 0.8368(13) 0.8076(13) 0.0834(11) 0.0630 Uani 0.512(19) 1 1
    F F4 0.5804(9) 0.8300(10) 0.2014(15) 0.0585 Uani 0.512(19) 1 1
    F F21 0.9052(8) 0.6606(13) 0.3357(11) 0.0255 Uani 0.489(19) 1 2
    F F31 0.7671(17) 0.8497(11) 0.0853(10) 0.0551 Uani 0.489(19) 1 2
    F F41 0.5866(9) 0.7929(11) 0.2810(16) 0.0534 Uani 0.489(19) 1 2
    H H11 0.0413 1.2954 0.4771 0.034(4) Uiso 1.0000 . .
    H H12 -0.0554 1.3393 0.3416 0.043(4) Uiso 1.0000 . .
    H H21 0.5897 0.8291 0.8529 0.034(4) Uiso 1.0000 . .
    H H22 0.6694 0.8293 0.6919 0.033(4) Uiso 1.0000 . .
    H H31 0.8174 0.5253 0.8931 0.034(4) Uiso 1.0000 . .
    H H41 0.5301 0.4889 0.7639 0.035(4) Uiso 1.0000 . .
    H H51 0.6801 0.1848 0.9680 0.036(4) Uiso 1.0000 . .
    H H52 0.8570 0.2189 0.9701 0.034(4) Uiso 1.0000 . .
loop_
    _atom_site_aniso_label
    _atom_site_aniso_U_11
    _atom_site_aniso_U_22
    _atom_site_aniso_U_33
    _atom_site_aniso_U_12
    _atom_site_aniso_U_13
    _atom_site_aniso_U_23
    Co1 0.01363(18) 0.01074(17) 0.0198(2) -0.00181(13) -0.00123(13) -0.00526(14)
    N1 0.0166(8) 0.0169(8) 0.0222(8) -0.0025(6) -0.0014(6) -0.0070(6)
    N2 0.0170(7) 0.0163(8) 0.0211(8) -0.0039(6) 0.0006(6) -0.0060(6)
    C1 0.0173(7) 0.0138(8) 0.0201(9) -0.0033(7) 0.0015(7) -0.0067(7)
    C2 0.0153(7) 0.0209(9) 0.0292(10) -0.0055(7) -0.0023(7) -0.0093(8)
    C3 0.0139(7) 0.0221(9) 0.0194(9) -0.0018(7) -0.0025(7) -0.0081(7)
    C4 0.0170(7) 0.0207(9) 0.0178(9) -0.0024(7) 0.0018(7) -0.0076(7)
    C5 0.0266(7) 0.0216(10) 0.0182(9) -0.0031(8) 0.0026(8) -0.0074(8)
    C6 0.0172(7) 0.0135(8) 0.0176(9) -0.0032(7) -0.0023(7) -0.0015(7)
    O1 0.0223(7) 0.0126(6) 0.0219(7) -0.0052(5) -0.0021(5) -0.0056(5)
    B1 0.0252(12) 0.0159(10) 0.0380(14) -0.0057(9) -0.0119(10) -0.0028(10)
    F1 0.0363(7) 0.0211(6) 0.0283(7) -0.0096(5) -0.0101(5) -0.0067(5)
    F2 0.072(4) 0.036(3) 0.049(4) -0.010(4) -0.032(4) -0.017(2)
    F3 0.046(3) 0.047(4) 0.071(3) -0.026(3) -0.009(3) 0.022(3)
    F4 0.0361(18) 0.039(3) 0.088(5) 0.0039(18) 0.000(3) -0.031(3)
    F21 0.0208(19) 0.021(2) 0.032(2) -0.0030(16) -0.0089(16) -0.0115(15)
    F31 0.072(4) 0.031(3) 0.046(2) -0.028(3) -0.025(3) 0.019(2)
    F41 0.0304(19) 0.042(3) 0.088(5) -0.0067(18) 0.010(3) -0.034(3)
_geom_special_details
;
All e.s.d.'s (except the e.s.d. in the dihedral angle between two l.s. planes)
are estimated using the full covariance matrix. The cell e.s.d.'s are taken
into account individually in the estimation of e.s.d.'s in distances, angles,
and torsion angles; correlations between e.s.d.'s in cell parameters are only
used when they are defined by crystal symmetry. An approximate (isotropic)
treatment of cell e.s.d.'s is used for estimating e.s.d.'s involving l.s.
planes.
;
loop_
    _geom_bond_atom_site_label_1
    _geom_bond_atom_site_label_2
    _geom_bond_site_symmetry_1
    _geom_bond_site_symmetry_2
    _geom_bond_distance
    _geom_bond_publ_flag
    Co1 N1 . 2_576 2.1486(17) ?
    Co1 N2 . 2_576 2.1050(17) ?
    Co1 O1 . 2_576 2.0560(15) ?
    Co1 N1 . . 2.1486(17) y
    Co1 N2 . . 2.1050(17) y
    Co1 O1 . . 2.0560(15) y
    N1 C1 . . 1.148(6) ?
    N2 C6 . 2_666 1.125(5) ?
    C1 C2 . . 1.474(8) ?
    C2 C3 . . 1.514(9) ?
    C2 H21 . . 0.953 ?
    C2 H22 . . 0.967 ?
    C3 C4 . . 1.315(4) ?
    C3 H31 . . 0.916 ?
    C4 C5 . . 1.516(3) ?
    C4 H41 . . 0.946 ?
    C5 C6 . . 1.460(6) ?
    C5 H51 . . 0.946 ?
    C5 H52 . . 0.949 ?
    O1 H11 . . 0.821 ?
    O1 H12 . . 0.826 ?
    B1 F1 . . 1.401(3) ?
    B1 F2 . . 1.341(12) ?
    B1 F3 . . 1.435(11) ?
    B1 F4 . . 1.320(9) ?
    B1 F1 . . 1.401(3) ?
    B1 F21 . . 1.440(12) ?
    B1 F31 . . 1.319(11) ?
    B1 F41 . . 1.450(10) ?
loop_
    _geom_angle_atom_site_label_1
    _geom_angle_atom_site_label_2
    _geom_angle_atom_site_label_3
    _geom_angle_site_symmetry_1
    _geom_angle_site_symmetry_2
    _geom_angle_site_symmetry_3
    _geom_angle
    _geom_angle_publ_flag
    N1 Co1 N2 2_576 . 2_576 90.57(6) ?
    N1 Co1 O1 2_576 . 2_576 87.29(6) ?
    N2 Co1 O1 2_576 . 2_576 91.15(6) ?
    N1 Co1 N1 2_576 . . 179.995 ?
    N2 Co1 N1 2_576 . . 89.4(8) ?
    O1 Co1 N1 2_576 . . 92.7(4) ?
    N1 Co1 N2 2_576 . . 89.4(4) n
    N2 Co1 N2 2_576 . . 179.995 ?
    O1 Co1 N2 2_576 . . 88.9(6) ?
    N1 Co1 N2 . . . 90.57(6) n
    N1 Co1 O1 2_576 . . 92.7(8) n
    N2 Co1 O1 2_576 . . 88.9(3) ?
    O1 Co1 O1 2_576 . . 179.994 n
    N1 Co1 O1 . . . 87.29(6) n
    N2 Co1 O1 . . . 91.15(6) n
    Co1 N1 C1 . . . 173.92(16) ?
    Co1 N2 C6 . . 2_666 166.34(18) ?
    N1 C1 C2 . . . 179.5(2) ?
    C1 C2 C3 . . . 113.2(2) ?
    C1 C2 H21 . . . 108.5 no
    C3 C2 H21 . . . 109.3 no
    C1 C2 H22 . . . 108.7 no
    C3 C2 H22 . . . 109.9 no
    H21 C2 H22 . . . 107.0 no
    C2 C3 C4 . . . 125.87(19) ?
    C2 C3 H31 . . . 115.5 no
    C4 C3 H31 . . . 118.7 no
    C3 C4 C5 . . . 122.3(3) ?
    C3 C4 H41 . . . 119.7 no
    C5 C4 H41 . . . 118.0 no
    C4 C5 C6 . . . 112.18(14) ?
    C4 C5 H51 . . . 110.9 no
    C6 C5 H51 . . . 108.7 no
    C4 C5 H52 . . . 108.2 no
    C6 C5 H52 . . . 107.0 no
    H51 C5 H52 . . . 109.8 no
    C5 C6 N2 . . 2_666 178.3(2) ?
    Co1 O1 H11 . . . 119.4 no
    Co1 O1 H12 . . . 121.0 no
    H11 O1 H12 . . . 105.0 no
    F1 B1 F2 . . . 109.0(6) ?
    F1 B1 F3 . . . 105.3(7) ?
    F2 B1 F3 . . . 109.1(7) ?
    F1 B1 F4 . . . 108.3(6) ?
    F2 B1 F4 . . . 115.9(6) ?
    F3 B1 F4 . . . 108.7(6) ?
    F1 B1 F21 . . . 105.8(6) ?
    F1 B1 F31 . . . 115.0(6) ?
    F21 B1 F31 . . . 109.8(7) ?
    F1 B1 F41 . . . 108.4(6) ?
    F21 B1 F41 . . . 106.8(6) ?
    F31 B1 F41 . . . 110.7(8) ?
loop_
    _geom_hbond_atom_site_label_D
    _geom_hbond_atom_site_label_H
    _geom_hbond_atom_site_label_A
    _geom_hbond_site_symmetry_A
    _geom_hbond_distance_DH
    _geom_hbond_distance_HA
    _geom_hbond_distance_DA
    _geom_hbond_angle_DHA
    _geom_hbond_publ_flag
    C2 H22 O1 2_676 0.970 2.520 3.348(3) 143.1(3) y
    O1 H12 F1 1_465 0.830 1.890 2.72(2) 174.58(8) y
    O1 H11 F2 2_676 0.820 1.873 2.669(13) 163.0(4) y
_iucr_refine_instructions_details
;
#
# Punched on 30/04/15 at 22: 0:19
#
#LIST     12
BLOCK SCALE CO(1, X'S, U'S) UNTIL F(41)
CONT H(11, X'S, U[ISO]) UNTIL LAST
EQUIVALENCE F(2, OCC) UNTIL F(4)
EQUIVALENCE F(21,OCC) UNTIL F(41)
RIDE C   (   2,X'S) H   (  21,X'S) H   (  22,X'S)
RIDE C   (   3,X'S) H   (  31,X'S)
RIDE C   (   4,X'S) H   (  41,X'S)
RIDE C   (   5,X'S) H   (  51,X'S) H   (  52,X'S)
RIDE O   (   1,X'S) H   (  11,X'S) H   (  12,X'S)
END
#
# Punched on 30/04/15 at 22: 0:19
#
#LIST     16
AVERAGE 0.005 FOR H(11, U[ISO]) UNTIL H(52)
AVERAGE 0.001 FOR C(1, U[11]) UNTIL C(6)
AVERAGE 0.005 FOR F(1, U[11]) UNTIL F(41)
RESTRAIN 1.0, 0.001 = F(2,OCC) + F(21,OCC)
RESTRAIN 0.0,0.01=C(1,U[11])-C(1,U[33])
RESTRAIN 0.0,0.01=C(1,U[22])-C(1,U[33])
RESTRAIN 0.0,0.01=C(1,U[12])
RESTRAIN 0.0,0.01=C(1,U[13])
RESTRAIN 0.0,0.01=C(1,U[23])
RESTRAIN 0.0,0.01=C(2,U[11])-C(2,U[33])
RESTRAIN 0.0,0.01=C(2,U[22])-C(2,U[33])
RESTRAIN 0.0,0.01=C(2,U[12])
RESTRAIN 0.0,0.01=C(2,U[13])
RESTRAIN 0.0,0.01=C(2,U[23])
RESTRAIN 0.0,0.01=C(3,U[11])-C(3,U[33])
RESTRAIN 0.0,0.01=C(3,U[22])-C(3,U[33])
RESTRAIN 0.0,0.01=C(3,U[12])
RESTRAIN 0.0,0.01=C(3,U[13])
RESTRAIN 0.0,0.01=C(3,U[23])
RESTRAIN 0.0,0.01=C(4,U[11])-C(4,U[33])
RESTRAIN 0.0,0.01=C(4,U[22])-C(4,U[33])
RESTRAIN 0.0,0.01=C(4,U[12])
RESTRAIN 0.0,0.01=C(4,U[13])
RESTRAIN 0.0,0.01=C(4,U[23])
RESTRAIN 0.0,0.01=C(5,U[11])-C(5,U[33])
RESTRAIN 0.0,0.01=C(5,U[22])-C(5,U[33])
RESTRAIN 0.0,0.01=C(5,U[12])
RESTRAIN 0.0,0.01=C(5,U[13])
RESTRAIN 0.0,0.01=C(5,U[23])
RESTRAIN 0.0,0.01=C(6,U[11])-C(6,U[33])
RESTRAIN 0.0,0.01=C(6,U[22])-C(6,U[33])
RESTRAIN 0.0,0.01=C(6,U[12])
RESTRAIN 0.0,0.01=C(6,U[13])
RESTRAIN 0.0,0.01=C(6,U[23])
RESTRAIN 0.0,0.01=F(1,U[11])-F(1,U[33])
RESTRAIN 0.0,0.01=F(1,U[22])-F(1,U[33])
RESTRAIN 0.0,0.01=F(1,U[12])
RESTRAIN 0.0,0.01=F(1,U[13])
RESTRAIN 0.0,0.01=F(1,U[23])
RESTRAIN 0.0,0.01=F(2,U[11])-F(2,U[33])
RESTRAIN 0.0,0.01=F(2,U[22])-F(2,U[33])
RESTRAIN 0.0,0.01=F(2,U[12])
RESTRAIN 0.0,0.01=F(2,U[13])
RESTRAIN 0.0,0.01=F(2,U[23])
RESTRAIN 0.0,0.01=F(3,U[11])-F(3,U[33])
RESTRAIN 0.0,0.01=F(3,U[22])-F(3,U[33])
RESTRAIN 0.0,0.01=F(3,U[12])
RESTRAIN 0.0,0.01=F(3,U[13])
RESTRAIN 0.0,0.01=F(3,U[23])
RESTRAIN 0.0,0.01=F(4,U[11])-F(4,U[33])
RESTRAIN 0.0,0.01=F(4,U[22])-F(4,U[33])
RESTRAIN 0.0,0.01=F(4,U[12])
RESTRAIN 0.0,0.01=F(4,U[13])
RESTRAIN 0.0,0.01=F(4,U[23])
RESTRAIN 0.0,0.01=F(21,U[11])-F(21,U[33])
RESTRAIN 0.0,0.01=F(21,U[22])-F(21,U[33])
RESTRAIN 0.0,0.01=F(21,U[12])
RESTRAIN 0.0,0.01=F(21,U[13])
RESTRAIN 0.0,0.01=F(21,U[23])
RESTRAIN 0.0,0.01=F(31,U[11])-F(31,U[33])
RESTRAIN 0.0,0.01=F(31,U[22])-F(31,U[33])
RESTRAIN 0.0,0.01=F(31,U[12])
RESTRAIN 0.0,0.01=F(31,U[13])
RESTRAIN 0.0,0.01=F(31,U[23])
RESTRAIN 0.0,0.01=F(41,U[11])-F(41,U[33])
RESTRAIN 0.0,0.01=F(41,U[22])-F(41,U[33])
RESTRAIN 0.0,0.01=F(41,U[12])
RESTRAIN 0.0,0.01=F(41,U[13])
RESTRAIN 0.0,0.01=F(41,U[23])
DIST   1.40,.03= B(1) TO F(1)
DIST   1.40,.03= B(1) TO F(2)
DIST   1.40,.03= B(1) TO F(3)
DIST   1.40,.03= B(1) TO F(4)
DIST   1.40,.03= B(1) TO F(31)
DIST   1.40,.03= B(1) TO F(21)
DIST   1.40,.03= B(1) TO F(41)
ANGL 109.5,2= F(3) TO B(1) TO F(1)
ANGL 109.5,2= F(2) TO B(1) TO F(1)
ANGL 109.5,2= F(2) TO B(1) TO F(3)
ANGL 109.5,2= F(4) TO B(1) TO F(1)
ANGL 109.5,2= F(4) TO B(1) TO F(3)
ANGL 109.5,2= F(4) TO B(1) TO F(2)
ANGL 109.5,2= F(31) TO B(1) TO F(1)
ANGL 109.5,2= F(21) TO B(1) TO F(1)
ANGL 109.5,2= F(21) TO B(1) TO F(31)
ANGL 109.5,2= F(41) TO B(1) TO F(1)
ANGL 109.5,2= F(41) TO B(1) TO F(31)
ANGL 109.5,2= F(41) TO B(1) TO F(21)
END
;
