# Supplementary material for: Crystal structure of catena-poly[[[di­aqua­cobalt(II)]-bis­(μ-hex-3-enedi­nitrile-κ2 N:N′)] bis­(tetra­fluorido­borate)]
Source: Acta Crystallogr E Crystallogr Commun. 2015 May 23;71(Pt 6):m135–6. doi: 10.1107/S2056989015009548 (PMC4459353; doi:10.1107/S2056989015009548)
Supplement: Supplementary file 2 [file e-71-0m135-Isup2.hkl]

data_I
#  THIS IS THE DEFAULT SETTING FOR THE TITL
_audit_creation_date        "15-05-13"
_audit_creation_method      CRYSTALS 

_cell_length_a                    7.9839(11)
_cell_angle_alpha                 71.4(5)
_cell_length_b                    8.3434(11)
_cell_angle_beta                  88.5(5)
_cell_length_c                    8.8441(13)
_cell_angle_gamma                 66.2(4)
loop_
 _symmetry_equiv_pos_as_xyz
 'x,y,z'
 '-x,-y,-z'

# NOTE FO on scale of Fc,      1.85307
# Status flags: 
#    o - used in refinement 
#    < - excluded by I/sigmaI cutoff 
#    l - excluded at low resolution  
#    h - excluded at high resolution  
#    x - excluded for another reason  

loop_
_refln_index_h
_refln_index_k
_refln_index_l
_refln_F_squared_meas
_refln_F_squared_calc
_refln_F_squared_sigma
_refln_observed_status
_refln_refinement_weight
   2   0   0      173.77      141.08        2.64 o   0.7745E-02
   3   0   0      294.74      254.81        4.39 o   0.3580E-02
   4   0   0      301.60      313.82        4.25 o   0.3435E-02
   5   0   0      824.08      785.23       10.20 o   0.9214E-03
   6   0   0       -0.31        2.12        0.65 <   0.0000E+00
   7   0   0      315.71      327.68        4.67 o   0.2972E-02
   8   0   0      188.09      202.23        3.30 o   0.5810E-02
   9   0   0       36.42       38.46        2.02 o   0.2150E-01
  -9   1   0       13.03        8.90        1.93 o   0.3670E-01
  -8   1   0       98.85      107.77        2.86 o   0.9081E-02
  -7   1   0      247.13      270.54        3.84 o   0.4468E-02
  -6   1   0      170.19      164.01        3.02 o   0.6846E-02
  -5   1   0      519.61      477.28        7.16 o   0.1647E-02
  -4   1   0       25.69       28.58        1.17 o   0.3480E-01
  -3   1   0      735.89      674.10        9.67 o   0.1029E-02
  -2   1   0     1005.70      970.86       13.98 o   0.6086E-03
  -1   1   0     1938.26     1740.81       65.21 o   0.9399E-04
   0   1   0       95.05      795.46        3.74 x   0.0000E+00
   1   1   0       26.83       34.06        0.82 o   0.4581E-01
   2   1   0     1100.68     1116.02       14.09 o   0.5773E-03
   3   1   0       82.15       65.10        1.29 o   0.2303E-01
   4   1   0      230.64      236.76        3.38 o   0.5252E-02
   5   1   0      152.20      137.47        2.50 o   0.8747E-02
   6   1   0        9.07       12.31        0.82 o   0.7243E-01
   7   1   0      407.17      403.59        5.57 o   0.2400E-02
   8   1   0       39.21       42.50        1.80 o   0.2400E-01
   9   1   0       24.90       32.18        1.45 o   0.2984E-01
  -8   2   0       18.65       15.57        1.86 o   0.3361E-01
  -7   2   0       50.88       50.16        2.23 o   0.1697E-01
  -6   2   0      542.49      523.70        8.37 o   0.1384E-02
  -5   2   0       12.17       14.91        1.07 o   0.6394E-01
  -4   2   0      112.69       98.57        2.38 o   0.1070E-01
  -3   2   0      656.31      599.24        9.46 o   0.1114E-02
  -2   2   0      384.25      309.63        6.88 o   0.2001E-02
  -1   2   0      231.22      186.28        4.20 o   0.4223E-02
   0   2   0      242.73      232.66        3.51 o   0.4931E-02
   2   2   0      937.59     1024.44       12.95 o   0.6443E-03
   3   2   0       36.55       39.86        0.86 o   0.4617E-01
   4   2   0      540.19      557.74        6.70 o   0.1575E-02
   5   2   0        2.92        6.28        0.51 o   0.3594E-01
   6   2   0       94.77       90.39        2.00 o   0.1383E-01
   7   2   0       -2.34        1.90        0.86 <   0.0000E+00
   8   2   0       91.47       87.57        2.42 o   0.9612E-02
   9   2   0       76.13       73.57        2.28 o   0.1225E-01
  10   2   0       14.79       21.79        1.98 o   0.2702E-01
  -7   3   0       37.47       33.30        2.18 o   0.1591E-01
  -6   3   0       88.00       97.84        2.84 o   0.8501E-02
  -5   3   0        4.16        9.73        0.92 o   0.4363E-01
  -4   3   0      181.70      163.24        3.43 o   0.5838E-02
  -3   3   0       10.20       15.12        0.74 o   0.8443E-01
  -2   3   0      879.80      818.36       15.20 o   0.5985E-03
  -1   3   0     1353.34     1262.07       20.60 o   0.3561E-03
   0   3   0      517.27      404.75        8.00 o   0.1483E-02
   1   3   0     3363.59     3247.84      113.56 o   0.4097E-04
   2   3   0     1201.14     1290.40       20.30 o   0.3451E-03
   3   3   0     2463.85     2676.95       58.76 o   0.8272E-04
   4   3   0      237.72      248.50        3.13 o   0.5318E-02
   5   3   0      120.16      122.31        2.04 o   0.1194E-01
   6   3   0      299.64      316.61        4.75 o   0.2794E-02
   7   3   0       14.74       20.98        0.97 o   0.4237E-01
   8   3   0      350.92      352.25        5.38 o   0.2574E-02
   9   3   0      271.00      253.01        4.70 o   0.3485E-02
  10   3   0       25.51       36.52        1.77 o   0.2987E-01
  -7   4   0       30.41       43.37        3.00 o   0.1197E-01
  -6   4   0      143.91      150.49        3.57 o   0.6300E-02
  -5   4   0      130.25      133.01        3.31 o   0.7152E-02
  -4   4   0      390.91      393.26        6.87 o   0.1988E-02
  -3   4   0      609.85      579.31        8.40 o   0.1301E-02
  -2   4   0      594.23      547.66        9.51 o   0.1164E-02
  -1   4   0       33.37       29.63        1.35 o   0.3469E-01
   0   4   0      271.25      258.42        4.44 o   0.3687E-02
   1   4   0     1270.83     1314.24       17.65 o   0.4165E-03
   2   4   0      795.49      809.62       12.19 o   0.7706E-03
   3   4   0      487.01      513.55        7.58 o   0.1597E-02
   4   4   0      280.47      278.10        3.91 o   0.4124E-02
   5   4   0      915.53      969.68       11.17 o   0.7372E-03
   6   4   0      120.65      139.77        2.16 o   0.9144E-02
   7   4   0       24.83       27.06        1.51 o   0.3598E-01
   8   4   0      325.72      308.16        5.86 o   0.2550E-02
   9   4   0       55.75       57.17        2.29 o   0.1581E-01
  10   4   0       59.07       54.93        2.87 o   0.1181E-01
  -6   5   0       85.33       95.34        3.77 o   0.7666E-02
  -5   5   0      412.55      391.20        6.52 o   0.2037E-02
  -4   5   0        9.27       12.90        0.99 o   0.5913E-01
  -3   5   0       59.14       67.88        2.10 o   0.1536E-01
  -2   5   0      168.40      144.71        3.23 o   0.6441E-02
  -1   5   0       66.58       56.82        1.67 o   0.1985E-01
   0   5   0      319.74      312.87        5.28 o   0.2860E-02
   1   5   0        0.95        1.07        0.57 <   0.0000E+00
   2   5   0      623.02      644.31        9.67 o   0.1089E-02
   3   5   0      655.62      701.48        8.58 o   0.1123E-02
   4   5   0      182.73      181.96        3.19 o   0.6249E-02
   5   5   0      182.74      185.63        2.78 o   0.7127E-02
   6   5   0       19.34       21.18        1.00 o   0.6118E-01
   7   5   0       47.75       41.66        1.55 o   0.2515E-01
   8   5   0       36.91       37.95        1.95 o   0.2276E-01
   9   5   0       65.88       73.34        2.38 o   0.1105E-01
  10   5   0       68.79       60.82        3.05 o   0.9341E-02
  -5   6   0       29.00       36.05        2.14 o   0.1630E-01
  -4   6   0        0.40        1.49        1.09 <   0.0000E+00
  -3   6   0      110.69      106.75        2.67 o   0.9603E-02
  -2   6   0       90.81       86.23        2.79 o   0.1014E-01
  -1   6   0       47.08       55.40        1.64 o   0.1898E-01
   0   6   0       53.06       49.77        1.54 o   0.2403E-01
   1   6   0       69.63       71.13        2.02 o   0.1536E-01
   2   6   0      660.31      673.56       10.35 o   0.9823E-03
   3   6   0      128.79      134.22        2.06 o   0.1091E-01
   4   6   0        8.00        8.79        0.54 o   0.1025E+00
   5   6   0      481.42      484.38        7.69 o   0.1557E-02
   6   6   0      112.13      106.07        2.08 o   0.1225E-01
   7   6   0       38.41       38.43        1.46 o   0.2594E-01
   8   6   0       34.93       46.80        1.67 o   0.2332E-01
   9   6   0       50.46       41.81        2.20 o   0.1724E-01
  10   6   0      132.45      119.69        4.30 o   0.5458E-02
  -4   7   0      139.71      145.50        4.35 o   0.5231E-02
  -3   7   0       14.35       15.65        1.28 o   0.5518E-01
  -2   7   0       22.12       20.75        1.75 o   0.3285E-01
  -1   7   0      194.37      193.97        3.77 o   0.5136E-02
   0   7   0      286.38      298.30        4.65 o   0.3383E-02
   1   7   0        0.28        1.46        0.66 <   0.0000E+00
   2   7   0       46.42       50.74        1.82 o   0.2053E-01
   3   7   0      448.64      450.22        6.05 o   0.2094E-02
   4   7   0      662.40      668.58        8.77 o   0.1184E-02
   5   7   0      159.96      157.24        2.60 o   0.7774E-02
   6   7   0      235.20      229.08        4.33 o   0.4063E-02
   7   7   0      109.31      106.74        2.64 o   0.9774E-02
   8   7   0       52.60       43.72        1.96 o   0.1898E-01
   9   7   0       45.60       36.17        2.57 o   0.1558E-01
  10   7   0       34.28       29.45        2.99 o   0.1543E-01
  -2   8   0       92.83       92.07        3.35 o   0.7873E-02
  -1   8   0      158.63      157.17        3.50 o   0.6117E-02
   0   8   0       21.98       30.09        1.28 o   0.3405E-01
   1   8   0      112.76      118.53        3.09 o   0.7653E-02
   2   8   0      150.80      155.00        2.84 o   0.7186E-02
   3   8   0      540.57      529.67        9.65 o   0.1202E-02
   4   8   0      142.76      147.26        3.46 o   0.5895E-02
   5   8   0       52.32       58.27        2.29 o   0.1464E-01
   6   8   0      125.28      123.98        2.49 o   0.9692E-02
   7   8   0      116.40      119.89        2.69 o   0.8928E-02
   8   8   0      129.84      129.66        2.93 o   0.7959E-02
   9   8   0        6.39       12.24        1.38 o   0.3607E-01
  -1   9   0        4.82        9.30        1.65 <   0.0000E+00
   0   9   0      156.41      158.51        3.05 o   0.7009E-02
   1   9   0      111.47      124.00        3.03 o   0.7252E-02
   2   9   0       -0.76        1.27        0.49 <   0.0000E+00
   3   9   0       61.69       61.41        3.56 o   0.9650E-02
   4   9   0       15.07       18.38        4.05 o   0.1355E-01
   5   9   0       14.71       17.92        2.48 o   0.2546E-01
   6   9   0       20.98       28.60        4.05 o   0.1074E-01
   7   9   0       32.88       33.79        1.83 o   0.2466E-01
   8   9   0      113.05       90.39        2.73 o   0.9293E-02
   2  10   0       64.49       51.17        4.09 o   0.8222E-02
   3  10   0        2.32        0.59        1.64 <   0.0000E+00
   4  10   0       17.03       24.14        3.74 o   0.1308E-01
   5  10   0       15.66       16.07        3.01 o   0.2266E-01
   6  10   0       66.17       51.15        6.27 o   0.5292E-02
   7  10   0       93.13       80.90       10.03 o   0.2789E-02
  -3 -10   1        4.76        1.27        1.85 <   0.0000E+00
  -8  -9   1        2.28        1.50        1.45 <   0.0000E+00
  -7  -9   1       14.70       15.17        1.13 o   0.5316E-01
  -6  -9   1       14.83       21.16        4.43 o   0.1079E-01
  -5  -9   1       25.51       26.94        1.41 o   0.3584E-01
  -4  -9   1       85.13       89.16        2.40 o   0.1155E-01
  -3  -9   1        4.98        5.97        1.41 o   0.3113E-01
  -2  -9   1       73.32       76.61        2.41 o   0.1230E-01
  -1  -9   1       11.40       20.50        1.12 o   0.4533E-01
   0  -9   1       23.30       30.44        2.45 o   0.1943E-01
  -9  -8   1        1.79        3.01        1.68 <   0.0000E+00
  -8  -8   1       24.91       17.04        1.80 o   0.3002E-01
  -7  -8   1       24.31       22.41        1.57 o   0.3491E-01
  -6  -8   1       35.13       42.33        1.54 o   0.2480E-01
  -5  -8   1      134.05      137.07        2.63 o   0.8466E-02
  -4  -8   1      470.23      491.67        7.66 o   0.1596E-02
  -3  -8   1      149.21      157.67        3.18 o   0.6607E-02
  -2  -8   1        1.74        3.86        0.65 <   0.0000E+00
  -1  -8   1      100.47      104.97        2.45 o   0.1082E-01
   0  -8   1      134.21      139.86        3.21 o   0.7006E-02
   1  -8   1       45.61       51.58        2.39 o   0.1365E-01
   2  -8   1       62.43       56.72        2.95 o   0.1157E-01
  -9  -7   1       60.74       53.85        2.74 o   0.1262E-01
  -8  -7   1       89.27       80.91        2.69 o   0.1062E-01
  -7  -7   1        4.73        2.50        0.91 o   0.4672E-01
  -6  -7   1      244.95      245.57        4.51 o   0.3677E-02
  -5  -7   1      540.27      522.01        8.71 o   0.1332E-02
  -4  -7   1       13.73       12.54        1.04 o   0.7014E-01
  -3  -7   1       82.75       90.86        2.35 o   0.1155E-01
  -2  -7   1      178.63      181.34        4.07 o   0.4870E-02
  -1  -7   1      293.36      294.78        4.61 o   0.3331E-02
   0  -7   1      186.30      182.28        3.44 o   0.5741E-02
   1  -7   1       31.36       31.95        1.64 o   0.2767E-01
   2  -7   1      102.86      102.62        2.78 o   0.9583E-02
   3  -7   1       88.00       89.00        2.95 o   0.9686E-02
 -10  -6   1      117.69       98.32        4.15 o   0.5993E-02
  -9  -6   1       15.48       16.51        1.20 o   0.5648E-01
  -8  -6   1       68.18       65.43        1.95 o   0.1609E-01
  -7  -6   1      177.44      168.90        2.98 o   0.6789E-02
  -6  -6   1        4.09        4.89        0.90 o   0.4398E-01
  -5  -6   1       62.54       74.50        1.72 o   0.1527E-01
  -4  -6   1       61.86       69.29        1.83 o   0.1588E-01
  -3  -6   1     1101.23     1129.44       16.94 o   0.4583E-03
  -2  -6   1      198.98      200.23        3.78 o   0.5041E-02
  -1  -6   1       93.15       97.09        1.92 o   0.1397E-01
   0  -6   1       33.54       36.82        1.47 o   0.2641E-01
   1  -6   1       39.26       31.22        1.80 o   0.2390E-01
   2  -6   1      116.22      110.10        3.23 o   0.7739E-02
   3  -6   1       15.61       21.99        1.19 o   0.4944E-01
   4  -6   1       40.14       39.47        2.28 o   0.1866E-01
   5  -6   1       14.31       20.77        2.25 o   0.2156E-01
 -10  -5   1        9.87       10.11        1.51 o   0.4085E-01
  -9  -5   1       74.33       66.35        2.62 o   0.1193E-01
  -8  -5   1       92.79       83.27        2.21 o   0.1267E-01
  -7  -5   1       14.17       17.77        0.93 o   0.7571E-01
  -6  -5   1        2.61        3.60        0.62 <   0.0000E+00
  -5  -5   1       24.50       28.75        1.02 o   0.4594E-01
  -4  -5   1       78.90       84.36        1.70 o   0.1466E-01
  -3  -5   1      672.30      667.11        9.55 o   0.1090E-02
  -2  -5   1      426.40      407.66        7.63 o   0.1712E-02
  -1  -5   1        0.10        1.04        0.45 <   0.0000E+00
   0  -5   1       30.28       29.59        1.31 o   0.3414E-01
   1  -5   1      100.37       98.99        2.22 o   0.1214E-01
   2  -5   1       12.68       11.15        0.93 o   0.7506E-01
   3  -5   1       34.62       32.51        1.93 o   0.2376E-01
   4  -5   1      219.01      217.23        4.02 o   0.4541E-02
   5  -5   1      237.91      241.90        4.59 o   0.3813E-02
   6  -5   1       15.06       37.07        3.16 o   0.1086E-01
 -10  -4   1      132.60      127.04        3.64 o   0.6443E-02
  -9  -4   1      121.01      109.31        3.15 o   0.7792E-02
  -8  -4   1        7.47        7.78        0.84 o   0.6383E-01
  -7  -4   1      409.92      419.60        5.99 o   0.2064E-02
  -6  -4   1      201.69      197.52        3.15 o   0.5998E-02
  -5  -4   1        3.90        2.66        0.55 o   0.6991E-01
  -4  -4   1      112.46      113.05        2.04 o   0.1250E-01
  -3  -4   1      352.61      356.40        5.16 o   0.2786E-02
  -2  -4   1     1427.50     1498.88       19.79 o   0.3403E-03
  -1  -4   1      198.79      189.65        3.36 o   0.5690E-02
   0  -4   1      165.62      148.54        2.72 o   0.7707E-02
   1  -4   1     1456.95     1379.35       20.35 o   0.3474E-03
   2  -4   1      677.37      625.01       10.76 o   0.9639E-03
   3  -4   1      436.60      393.24        7.41 o   0.1744E-02
   4  -4   1       50.00       46.51        2.11 o   0.1806E-01
   5  -4   1      130.09      131.01        3.18 o   0.7444E-02
   6  -4   1       90.72      100.35        3.15 o   0.8070E-02
 -10  -3   1       23.82       29.05        1.69 o   0.2863E-01
  -9  -3   1      227.17      225.46        4.72 o   0.3395E-02
  -8  -3   1      151.11      145.16        3.23 o   0.5708E-02
  -7  -3   1       24.30       29.56        1.42 o   0.2496E-01
  -6  -3   1      339.35      345.44        4.85 o   0.3021E-02
  -5  -3   1      648.71      667.62        8.62 o   0.1221E-02
  -4  -3   1      312.47      340.46        4.32 o   0.3261E-02
  -3  -3   1        4.84        2.49        0.49 o   0.8778E-01
  -2  -3   1     1387.53     1449.28       19.18 o   0.3569E-03
  -1  -3   1     3328.62     3313.13       79.22 o   0.5853E-04
   0  -3   1     2693.00     2629.62       45.36 o   0.1146E-03
   1  -3   1      407.97      402.96        6.53 o   0.2047E-02
   2  -3   1       28.82       26.51        1.41 o   0.3158E-01
   3  -3   1      167.59      154.13        3.34 o   0.6242E-02
   4  -3   1       38.78       43.05        2.06 o   0.2001E-01
   5  -3   1      238.01      234.46        4.46 o   0.3595E-02
   6  -3   1      189.69      205.97        4.03 o   0.4143E-02
   7  -3   1        0.12        3.22        1.37 <   0.0000E+00
 -10  -2   1       20.70       23.96        1.89 o   0.1788E-01
  -9  -2   1       57.45       57.68        2.14 o   0.1431E-01
  -8  -2   1       48.78       62.21        2.09 o   0.1821E-01
  -7  -2   1      158.04      155.65        3.09 o   0.6942E-02
  -6  -2   1      536.80      543.71        6.84 o   0.1703E-02
  -5  -2   1      329.44      329.86        4.33 o   0.3377E-02
  -4  -2   1       30.04       37.32        1.01 o   0.3572E-01
  -3  -2   1      180.96      171.03        2.62 o   0.7669E-02
  -2  -2   1      278.41      270.51        4.02 o   0.4023E-02
  -1  -2   1      829.24      768.02       12.61 o   0.7428E-03
   0  -2   1       67.70       72.85        1.40 o   0.2346E-01
   1  -2   1      226.51      182.97        3.77 o   0.4753E-02
   2  -2   1       40.43       32.95        1.21 o   0.3517E-01
   3  -2   1       40.83       46.83        1.58 o   0.2676E-01
   4  -2   1      115.25      112.28        2.74 o   0.9003E-02
   5  -2   1       23.00       20.92        1.37 o   0.4081E-01
   6  -2   1       74.12       71.48        2.85 o   0.1098E-01
   7  -2   1      160.85      179.13        3.72 o   0.5720E-02
   8  -2   1        1.81        5.61        1.32 <   0.0000E+00
 -10  -1   1        0.43        1.20        1.86 <   0.0000E+00
  -9  -1   1       50.38       50.00        2.17 o   0.1755E-01
  -8  -1   1      273.46      280.96        4.45 o   0.3671E-02
  -7  -1   1       57.12       56.03        1.93 o   0.1845E-01
  -6  -1   1        8.03        9.06        0.73 o   0.7663E-01
  -5  -1   1      142.60      145.83        2.24 o   0.8339E-02
  -4  -1   1      178.01      167.60        2.50 o   0.8099E-02
  -3  -1   1       43.22       41.85        0.93 o   0.3876E-01
  -1  -1   1     1130.85     1099.50       17.08 o   0.4598E-03
   1  -1   1      837.79      715.61       11.72 o   0.7951E-03
   2  -1   1     1205.18     1066.49       16.75 o   0.4641E-03
   3  -1   1       68.43       65.36        1.79 o   0.1554E-01
   4  -1   1      256.48      252.71        4.11 o   0.4040E-02
   5  -1   1      107.23       99.54        2.22 o   0.1173E-01
   6  -1   1      140.27      138.95        3.12 o   0.7293E-02
   7  -1   1       32.57       35.38        1.85 o   0.1953E-01
   8  -1   1       23.49       30.05        1.51 o   0.2405E-01
  -9   0   1       25.04       25.74        1.55 o   0.3093E-01
  -8   0   1       82.28       75.90        2.25 o   0.1195E-01
  -7   0   1       38.14       43.41        1.91 o   0.1653E-01
  -6   0   1      146.60      150.61        2.69 o   0.7527E-02
  -5   0   1      870.57      823.83       11.50 o   0.7955E-03
  -4   0   1        0.27        1.15        0.42 <   0.0000E+00
  -3   0   1      616.16      595.59        8.07 o   0.1347E-02
   1   0   1     1021.00     1001.06       13.10 o   0.6308E-03
   3   0   1     1526.35     1444.48       19.64 o   0.3516E-03
   4   0   1      880.40      828.75       11.55 o   0.7875E-03
   5   0   1       42.92       43.28        1.48 o   0.2270E-01
   6   0   1      136.72      140.58        2.66 o   0.8036E-02
   7   0   1      530.87      527.98        7.09 o   0.1564E-02
   8   0   1      123.47      120.26        2.79 o   0.8301E-02
   9   0   1       68.96       76.40        2.95 o   0.1101E-01
  -9   1   1       10.81       19.97        1.95 o   0.2928E-01
  -8   1   1      135.02      123.41        2.81 o   0.8276E-02
  -7   1   1      365.69      351.28        5.16 o   0.2737E-02
  -6   1   1      202.15      195.71        3.57 o   0.5323E-02
  -5   1   1      194.83      194.00        3.14 o   0.6152E-02
  -4   1   1     1404.10     1323.59       18.16 o   0.3966E-03
  -3   1   1     3126.90     3158.40       52.73 o   0.9151E-04
  -2   1   1        8.47       14.76        0.62 o   0.9285E-01
  -1   1   1       32.04       31.10        0.85 o   0.4799E-01
   0   1   1       65.32       71.80        1.40 o   0.2127E-01
   1   1   1      154.04      139.05        1.96 o   0.1107E-01
   3   1   1     2142.18     2190.78       27.37 o   0.2130E-03
   4   1   1      152.17      161.56        2.14 o   0.9432E-02
   5   1   1      143.26      138.29        2.29 o   0.9313E-02
   6   1   1      156.46      140.01        2.58 o   0.8363E-02
   7   1   1       94.23       99.51        2.14 o   0.1298E-01
   8   1   1       26.07       24.93        1.35 o   0.3923E-01
   9   1   1        0.47        4.15        1.03 <   0.0000E+00
  -8   2   1      161.85      156.68        4.38 o   0.4839E-02
  -7   2   1       83.39       74.86        2.78 o   0.1062E-01
  -6   2   1       73.64       70.85        2.17 o   0.1428E-01
  -5   2   1      249.74      245.02        4.21 o   0.4056E-02
  -4   2   1      323.39      303.16        5.52 o   0.2717E-02
  -3   2   1       16.70       21.57        1.06 o   0.5018E-01
  -2   2   1       -0.10        0.82        0.48 <   0.0000E+00
  -1   2   1      241.41      206.91        3.29 o   0.5275E-02
   0   2   1      538.79      555.96        6.15 o   0.1762E-02
   1   2   1     1161.76     1103.89       22.81 o   0.3471E-03
   2   2   1        7.13        8.01        0.46 o   0.1152E+00
   3   2   1     1371.00     1444.46       16.47 o   0.3927E-03
   4   2   1      372.61      333.45        4.48 o   0.3117E-02
   5   2   1       27.46       28.79        1.06 o   0.3702E-01
   6   2   1      115.34      129.19        2.10 o   0.1087E-01
   7   2   1       -1.90        0.67        0.71 <   0.0000E+00
   8   2   1      185.50      199.80        3.22 o   0.5590E-02
   9   2   1       48.24       51.69        2.09 o   0.1680E-01
  10   2   1        6.30        7.88        1.82 o   0.2707E-01
  -8   3   1       -0.93        1.83        1.82 <   0.0000E+00
  -7   3   1      190.56      199.32        4.18 o   0.4418E-02
  -6   3   1       81.43       82.37        2.72 o   0.1096E-01
  -5   3   1       58.78       73.06        2.19 o   0.1265E-01
  -4   3   1      455.26      440.56        7.64 o   0.1655E-02
  -3   3   1      326.59      319.70        5.51 o   0.2682E-02
  -2   3   1      190.74      194.10        3.15 o   0.5624E-02
  -1   3   1        2.51        5.68        0.47 o   0.3886E-01
   0   3   1      926.11      924.13       11.94 o   0.7429E-03
   1   3   1     1478.58     1447.66       28.98 o   0.2421E-03
   2   3   1      102.40       89.74        1.59 o   0.1674E-01
   3   3   1        0.52        2.11        0.36 <   0.0000E+00
   4   3   1      357.75      370.40        4.88 o   0.2923E-02
   5   3   1      944.68     1022.67       11.61 o   0.7024E-03
   6   3   1      109.02      118.08        2.06 o   0.1193E-01
   7   3   1       87.88       88.13        2.22 o   0.1259E-01
   8   3   1      131.18      138.46        2.86 o   0.8242E-02
   9   3   1       25.18       30.24        1.65 o   0.3261E-01
  10   3   1      119.04      111.33        3.90 o   0.6340E-02
  -7   4   1       40.03       54.07        2.59 o   0.1605E-01
  -6   4   1      222.99      220.64        4.23 o   0.4269E-02
  -5   4   1      329.82      312.05        5.32 o   0.2785E-02
  -4   4   1      180.55      172.88        3.95 o   0.5080E-02
  -3   4   1      148.14      147.34        2.94 o   0.7548E-02
  -2   4   1      855.33      821.39       12.21 o   0.7554E-03
  -1   4   1      255.80      254.94        4.28 o   0.3945E-02
   0   4   1      305.10      299.17        3.94 o   0.3925E-02
   1   4   1      242.42      246.65        3.14 o   0.5498E-02
   2   4   1       50.47       64.83        1.92 o   0.1653E-01
   3   4   1      868.83      946.45       12.08 o   0.7192E-03
   4   4   1     1607.89     1815.92       20.61 o   0.2884E-03
   5   4   1     1648.15     1768.07       21.22 o   0.2879E-03
   6   4   1      551.77      552.72        7.07 o   0.1624E-02
   7   4   1        0.56        2.89        0.75 <   0.0000E+00
   8   4   1       55.31       54.97        2.08 o   0.1674E-01
   9   4   1      152.82      149.36        3.36 o   0.5995E-02
  10   4   1        2.50        7.63        1.29 <   0.0000E+00
  -6   5   1      255.55      253.50        5.40 o   0.2948E-02
  -5   5   1      127.93      132.13        3.71 o   0.6052E-02
  -4   5   1        8.68       10.52        1.02 o   0.5692E-01
  -3   5   1      374.00      357.51        6.88 o   0.2028E-02
  -2   5   1      488.12      485.67        7.35 o   0.1657E-02
  -1   5   1      256.82      257.68        4.11 o   0.3985E-02
   0   5   1        0.77        4.34        0.47 <   0.0000E+00
   1   5   1      464.33      476.38        5.81 o   0.2045E-02
   2   5   1     1343.08     1357.90       32.66 o   0.2195E-03
   3   5   1       62.20       70.79        2.28 o   0.1244E-01
   4   5   1      318.82      341.00        4.70 o   0.2807E-02
   5   5   1      153.16      158.22        2.43 o   0.8426E-02
   6   5   1      214.00      212.84        3.30 o   0.5581E-02
   7   5   1       81.79       83.72        1.97 o   0.1368E-01
   8   5   1        1.28        1.42        1.00 <   0.0000E+00
   9   5   1        2.17        0.99        0.99 <   0.0000E+00
  10   5   1       43.38       48.13        2.88 o   0.1425E-01
  -5   6   1      226.65      227.63        4.83 o   0.3708E-02
  -4   6   1       82.30       85.65        2.85 o   0.1043E-01
  -3   6   1      175.51      170.72        3.34 o   0.6090E-02
  -2   6   1       -2.23        0.67        0.88 <   0.0000E+00
  -1   6   1      352.68      369.92        5.51 o   0.2574E-02
   0   6   1      286.67      296.11        4.41 o   0.3522E-02
   1   6   1       20.33       22.80        0.90 o   0.6100E-01
   2   6   1       21.18       20.04        1.94 o   0.3026E-01
   3   6   1       -0.37        1.32        0.89 <   0.0000E+00
   4   6   1       64.32       57.96        1.72 o   0.1953E-01
   5   6   1       79.21       81.80        1.96 o   0.1541E-01
   6   6   1      131.65      132.23        2.13 o   0.1092E-01
   7   6   1       54.50       56.61        1.70 o   0.2075E-01
   8   6   1       43.98       37.71        1.93 o   0.2112E-01
   9   6   1      102.65       90.82        2.67 o   0.9959E-02
  10   6   1        1.56        0.38        1.26 <   0.0000E+00
  -4   7   1       37.97       43.28        2.19 o   0.1743E-01
  -3   7   1       46.42       45.55        2.36 o   0.1625E-01
  -2   7   1      109.88      112.63        2.75 o   0.9235E-02
  -1   7   1      114.09      108.37        2.91 o   0.8683E-02
   0   7   1        9.93       14.96        0.75 o   0.8267E-01
   1   7   1       11.07       13.24        0.72 o   0.8031E-01
   2   7   1      303.85      307.18        7.17 o   0.2156E-02
   3   7   1      214.70      199.51        4.72 o   0.3899E-02
   4   7   1      157.10      152.95        3.89 o   0.5530E-02
   5   7   1       23.22       25.97        1.60 o   0.3350E-01
   6   7   1      162.53      153.23        3.07 o   0.6892E-02
   7   7   1      567.01      563.02        8.56 o   0.1324E-02
   8   7   1       65.78       65.29        2.11 o   0.1576E-01
   9   7   1        9.48        8.95        1.21 o   0.4992E-01
  10   7   1       11.27        7.86        2.01 o   0.3274E-01
  -3   8   1      123.06      113.90        5.04 o   0.4823E-02
  -2   8   1       99.14      104.02        3.18 o   0.8521E-02
  -1   8   1       65.15       57.00        2.51 o   0.1331E-01
   0   8   1      207.89      212.09        3.83 o   0.4559E-02
   1   8   1      238.77      251.07        3.66 o   0.4513E-02
   2   8   1      274.97      281.84        8.45 o   0.1878E-02
   3   8   1      239.53      246.84        5.33 o   0.3164E-02
   4   8   1       -0.76        0.53        1.11 <   0.0000E+00
   5   8   1      177.34      171.85        4.46 o   0.4545E-02
   6   8   1      313.71      312.12        6.69 o   0.2237E-02
   7   8   1       99.40       89.09        2.07 o   0.1305E-01
   8   8   1       52.16       40.57        2.78 o   0.1342E-01
   9   8   1       75.36       65.20        3.03 o   0.1025E-01
  -1   9   1      122.03      122.37        3.59 o   0.6757E-02
   0   9   1       65.43       71.55        2.95 o   0.1055E-01
   1   9   1       74.52       78.06        2.68 o   0.1165E-01
   2   9   1        0.98        2.86        1.72 <   0.0000E+00
   3   9   1      102.43      106.68        4.04 o   0.6156E-02
   4   9   1       21.81       25.19        2.20 o   0.2371E-01
   5   9   1       47.04       44.58        3.07 o   0.1282E-01
   6   9   1       62.20       56.49        3.60 o   0.9399E-02
   7   9   1       53.77       48.24        3.51 o   0.1047E-01
   8   9   1       99.94       96.41        2.88 o   0.9356E-02
   1  10   1       -2.13        1.97        2.21 <   0.0000E+00
   2  10   1        3.67        4.23        1.66 <   0.0000E+00
   3  10   1       47.25       41.79        3.42 o   0.1148E-01
   4  10   1       74.98       65.54        3.89 o   0.8009E-02
   5  10   1       46.96       41.77        3.21 o   0.1227E-01
   6  10   1        2.22        3.99        2.01 <   0.0000E+00
   7  10   1       10.22       10.86        2.03 o   0.3093E-01
  -7  -9   2        1.13        1.41        1.19 <   0.0000E+00
  -6  -9   2        1.87        1.99        0.89 <   0.0000E+00
  -5  -9   2       11.18       14.46        1.15 o   0.5729E-01
  -4  -9   2       74.58       89.79        3.07 o   0.8837E-02
  -3  -9   2        4.05        6.33        1.05 o   0.3754E-01
  -2  -9   2       73.50       75.74        2.78 o   0.1126E-01
  -1  -9   2       70.22       70.54        3.67 o   0.8636E-02
  -8  -8   2       30.31       25.28        2.02 o   0.2429E-01
  -7  -8   2        4.99        4.96        1.13 o   0.3883E-01
  -6  -8   2        4.89        7.30        1.04 o   0.4179E-01
  -5  -8   2       44.51       39.83        1.98 o   0.2037E-01
  -4  -8   2      146.76      148.55        3.69 o   0.5997E-02
  -3  -8   2       27.55       33.62        1.61 o   0.2589E-01
  -2  -8   2       95.10      106.94        3.06 o   0.8231E-02
  -1  -8   2       66.86       79.14        2.84 o   0.9637E-02
   0  -8   2       97.77       93.17        3.03 o   0.9000E-02
   1  -8   2       31.63       34.41        2.26 o   0.2124E-01
  -9  -7   2       33.45       24.88        2.42 o   0.1931E-01
  -8  -7   2      193.82      186.49        4.19 o   0.4626E-02
  -7  -7   2      247.98      246.34        3.96 o   0.4282E-02
  -6  -7   2        1.19        0.41        0.73 <   0.0000E+00
  -5  -7   2        0.89        2.69        0.84 <   0.0000E+00
  -4  -7   2      194.62      204.92        4.55 o   0.3847E-02
  -3  -7   2      329.07      336.02        7.08 o   0.1991E-02
  -2  -7   2      300.49      314.86        6.62 o   0.2260E-02
  -1  -7   2      188.74      201.51        3.29 o   0.5598E-02
   0  -7   2       77.60       72.57        2.14 o   0.1430E-01
   1  -7   2      208.18      197.99        4.27 o   0.4379E-02
   2  -7   2      157.91      140.06        3.63 o   0.5911E-02
   3  -7   2       47.26       52.72        2.98 o   0.1165E-01
  -9  -6   2       33.12       31.24        1.77 o   0.2102E-01
  -8  -6   2      263.31      252.76        4.17 o   0.3824E-02
  -7  -6   2       23.34       23.88        1.67 o   0.3108E-01
  -6  -6   2       49.02       50.36        2.22 o   0.1720E-01
  -5  -6   2       35.07       30.11        1.53 o   0.2987E-01
  -4  -6   2      109.75      109.53        2.54 o   0.9523E-02
  -3  -6   2      799.55      802.03       13.89 o   0.6868E-03
  -2  -6   2        3.46        3.49        0.83 o   0.4421E-01
  -1  -6   2       77.66       77.51        1.87 o   0.1635E-01
   0  -6   2      357.63      369.19        5.60 o   0.2521E-02
   1  -6   2       86.35       81.74        2.35 o   0.1238E-01
   2  -6   2       -0.62        2.41        1.03 <   0.0000E+00
   3  -6   2        7.04       10.36        1.14 o   0.4561E-01
   4  -6   2      123.61      123.62        4.17 o   0.5711E-02
 -10  -5   2       62.60       60.98        3.45 o   0.9893E-02
  -9  -5   2       -1.58        0.36        0.84 <   0.0000E+00
  -8  -5   2       46.50       44.61        1.83 o   0.2162E-01
  -7  -5   2      106.82      102.86        2.30 o   0.1135E-01
  -6  -5   2      245.69      248.95        3.75 o   0.4594E-02
  -5  -5   2       76.99       74.47        2.14 o   0.1439E-01
  -4  -5   2        0.73        0.58        0.59 <   0.0000E+00
  -3  -5   2       12.64       16.92        0.90 o   0.4604E-01
  -2  -5   2       -0.03        0.71        0.67 <   0.0000E+00
  -1  -5   2      388.87      390.04        5.76 o   0.2358E-02
   0  -5   2       84.79       77.57        1.96 o   0.1495E-01
   1  -5   2       38.74       37.41        1.86 o   0.2325E-01
   2  -5   2      115.68      111.91        2.73 o   0.9186E-02
   3  -5   2       78.49       71.49        2.53 o   0.1203E-01
   4  -5   2      164.73      145.56        3.84 o   0.5478E-02
   5  -5   2       -0.88        0.49        1.30 <   0.0000E+00
 -10  -4   2        6.09        5.05        1.41 o   0.3445E-01
  -9  -4   2      135.13      129.26        2.97 o   0.7827E-02
  -8  -4   2        9.71       11.75        0.89 o   0.6847E-01
  -7  -4   2      102.55      103.39        2.29 o   0.1071E-01
  -6  -4   2      307.17      298.10        4.57 o   0.3371E-02
  -5  -4   2       91.15       88.35        1.85 o   0.1471E-01
  -4  -4   2        0.09        0.95        0.79 <   0.0000E+00
  -3  -4   2       11.07       11.32        0.70 o   0.9345E-01
  -2  -4   2      166.87      177.20        3.32 o   0.5526E-02
  -1  -4   2      537.30      512.38        7.68 o   0.1515E-02
   0  -4   2     1644.35     1576.85       22.86 o   0.2910E-03
   1  -4   2     1151.92     1070.03       17.78 o   0.4471E-03
   2  -4   2      218.89      188.28        4.15 o   0.4395E-02
   3  -4   2       26.93       29.06        2.01 o   0.2500E-01
   4  -4   2       34.82       34.31        2.39 o   0.1809E-01
   5  -4   2      258.72      249.39        5.01 o   0.3349E-02
   6  -4   2       29.44       47.77        2.76 o   0.1092E-01
 -10  -3   2      120.62      101.02        3.85 o   0.6137E-02
  -9  -3   2       42.80       38.90        2.38 o   0.1716E-01
  -8  -3   2        2.78        4.71        0.89 <   0.0000E+00
  -7  -3   2      626.76      627.47        8.61 o   0.1252E-02
  -6  -3   2      220.40      228.38        3.45 o   0.4976E-02
  -5  -3   2      559.74      579.13        7.54 o   0.1427E-02
  -4  -3   2      270.85      269.13        3.84 o   0.4200E-02
  -3  -3   2      138.18      159.05        2.94 o   0.6095E-02
  -2  -3   2     2648.44     2907.60       44.67 o   0.1079E-03
  -1  -3   2      161.07      163.47        2.55 o   0.8326E-02
   0  -3   2     1121.04     1070.91       17.14 o   0.4701E-03
   1  -3   2      443.33      381.45        7.14 o   0.1795E-02
   2  -3   2      118.11       99.51        2.58 o   0.9621E-02
   3  -3   2      516.06      477.87        8.57 o   0.1386E-02
   4  -3   2       59.88       61.80        2.40 o   0.1453E-01
   5  -3   2      147.72      157.16        3.75 o   0.5927E-02
   6  -3   2       83.64       86.66        2.92 o   0.1010E-01
   7  -3   2       65.12       60.42        4.17 o   0.8015E-02
 -10  -2   2       18.02       23.14        1.76 o   0.3247E-01
  -9  -2   2      128.02      124.84        2.94 o   0.8110E-02
  -8  -2   2      154.42      146.65        3.02 o   0.7181E-02
  -7  -2   2      220.97      220.99        3.38 o   0.5372E-02
  -6  -2   2      127.51      135.21        2.24 o   0.8975E-02
  -5  -2   2      401.76      418.76        5.57 o   0.2212E-02
  -4  -2   2      290.94      298.49        4.09 o   0.3773E-02
  -3  -2   2      806.28      851.87       11.36 o   0.8368E-03
  -2  -2   2      137.92      133.97        3.19 o   0.7198E-02
  -1  -2   2      535.00      488.17        8.23 o   0.1418E-02
   0  -2   2      146.88      109.74        2.37 o   0.9404E-02
   1  -2   2      619.43      536.94        9.67 o   0.1121E-02
   2  -2   2     2951.38     2799.76       44.65 o   0.1112E-03
   3  -2   2      124.16      115.97        2.41 o   0.1006E-01
   4  -2   2        4.24        8.80        0.82 o   0.4925E-01
   5  -2   2      390.60      382.09        7.11 o   0.1921E-02
   6  -2   2        6.66        9.93        1.14 o   0.4447E-01
   7  -2   2        2.03        6.88        1.15 <   0.0000E+00
   8  -2   2       37.07       35.52        3.51 o   0.1075E-01
  -9  -1   2       49.15       55.93        2.36 o   0.1574E-01
  -8  -1   2       81.17       63.72        2.34 o   0.1278E-01
  -7  -1   2       34.04       52.93        1.62 o   0.2606E-01
  -6  -1   2      302.88      307.74        4.19 o   0.3440E-02
  -5  -1   2      304.90      314.36        4.09 o   0.3779E-02
  -4  -1   2        6.69       11.48        0.56 o   0.9024E-01
  -3  -1   2       29.06       25.51        0.98 o   0.5092E-01
  -2  -1   2        7.66       10.18        0.50 o   0.1096E+00
  -1  -1   2      569.26      539.99        8.79 o   0.1287E-02
   0  -1   2       90.75       81.38        1.58 o   0.1798E-01
   1  -1   2      200.54      170.18        3.10 o   0.6141E-02
   2  -1   2     1421.61     1327.17       18.32 o   0.3906E-03
   3  -1   2      777.29      705.72       10.27 o   0.9423E-03
   4  -1   2      254.26      224.54        4.65 o   0.3642E-02
   5  -1   2      187.89      200.39        4.29 o   0.4387E-02
   6  -1   2       57.30       70.95        2.50 o   0.1092E-01
   7  -1   2      138.26      143.81        3.44 o   0.5810E-02
   8  -1   2       18.55       20.00        1.53 o   0.3441E-01
  -9   0   2       15.94       15.68        1.43 o   0.3296E-01
  -8   0   2      105.89      108.92        2.67 o   0.7869E-02
  -7   0   2       11.57       15.54        1.03 o   0.6243E-01
  -6   0   2      268.97      267.64        4.20 o   0.3913E-02
  -5   0   2       27.48       30.47        1.18 o   0.4357E-01
  -4   0   2     1485.46     1460.24       19.14 o   0.3657E-03
  -3   0   2      823.49      826.52       10.71 o   0.8327E-03
  -2   0   2       82.63       90.41        1.41 o   0.1906E-01
   0   0   2     1508.23     1417.57       25.45 o   0.2730E-03
   1   0   2      757.65      705.45       10.60 o   0.9251E-03
   2   0   2     2293.94     2088.69       31.64 o   0.1781E-03
   3   0   2      516.74      467.56        6.50 o   0.1826E-02
   4   0   2      528.23      496.51        7.21 o   0.1628E-02
   5   0   2      146.63      132.41        2.88 o   0.7736E-02
   6   0   2      819.19      835.97       11.10 o   0.8056E-03
   7   0   2      118.87      120.23        2.76 o   0.8979E-02
   8   0   2       10.31       17.99        1.15 o   0.5501E-01
   9   0   2      106.40      110.79        3.74 o   0.6993E-02
  -9   1   2       62.62       62.89        4.11 o   0.8296E-02
  -8   1   2      166.06      180.68        3.44 o   0.6085E-02
  -7   1   2      132.03      129.49        2.81 o   0.8347E-02
  -6   1   2      229.82      212.71        3.82 o   0.4664E-02
  -5   1   2      658.50      640.74        9.55 o   0.1101E-02
  -4   1   2     1478.05     1554.02       19.08 o   0.3419E-03
  -3   1   2      211.11      215.11        3.37 o   0.5469E-02
  -2   1   2       67.78       65.93        1.32 o   0.2490E-01
  -1   1   2       90.21       94.77        1.38 o   0.1874E-01
   1   1   2     1786.19     1905.29       34.81 o   0.1753E-03
   2   1   2      543.21      496.29        6.70 o   0.1728E-02
   3   1   2     2337.79     2307.88       27.97 o   0.1995E-03
   4   1   2     2911.90     2993.74       37.24 o   0.1288E-03
   5   1   2      501.11      505.30        6.45 o   0.1804E-02
   6   1   2       51.99       41.60        1.87 o   0.2002E-01
   7   1   2       -1.78        0.98        0.90 <   0.0000E+00
   8   1   2       83.11       95.28        2.29 o   0.1127E-01
   9   1   2       24.00       38.25        1.72 o   0.1722E-01
  -8   2   2       22.92       21.77        1.70 o   0.3325E-01
  -7   2   2      529.87      514.53        7.69 o   0.1507E-02
  -6   2   2       -2.64        0.57        0.88 <   0.0000E+00
  -5   2   2      178.88      165.43        3.79 o   0.5064E-02
  -4   2   2      214.10      201.32        3.95 o   0.4668E-02
  -3   2   2       45.47       44.48        1.33 o   0.3005E-01
  -2   2   2      964.10      922.53       12.53 o   0.6926E-03
  -1   2   2      290.65      287.19        3.49 o   0.4226E-02
   0   2   2     2131.09     2175.76       41.54 o   0.1384E-03
   1   2   2      244.29      237.41        2.92 o   0.5915E-02
   2   2   2        1.42        1.07        0.28 o   0.6425E-01
   3   2   2      570.59      565.57        6.63 o   0.1646E-02
   4   2   2        7.12       12.95        0.49 o   0.1062E+00
   5   2   2      376.40      351.35        4.67 o   0.2979E-02
   6   2   2        5.13        4.05        0.66 o   0.6717E-01
   7   2   2      151.79      173.57        2.71 o   0.6368E-02
   8   2   2       -0.28        0.91        0.87 <   0.0000E+00
   9   2   2        0.44        4.70        0.94 <   0.0000E+00
  -8   3   2        3.08        1.03        1.74 <   0.0000E+00
  -7   3   2        2.78        4.24        1.18 <   0.0000E+00
  -6   3   2       18.68       26.54        1.21 o   0.4580E-01
  -5   3   2      388.42      362.86        6.35 o   0.2157E-02
  -4   3   2        2.63        2.90        0.79 <   0.0000E+00
  -3   3   2      685.79      643.06        9.15 o   0.1127E-02
  -2   3   2      494.96      493.24        6.65 o   0.1823E-02
  -1   3   2       17.65       10.96        0.80 o   0.8019E-01
   0   3   2     1026.78     1027.24       11.69 o   0.7203E-03
   1   3   2     1163.06     1100.28       17.76 o   0.4454E-03
   2   3   2        4.04        2.03        0.40 o   0.9963E-01
   3   3   2        2.15        5.12        0.37 o   0.4953E-01
   4   3   2      326.39      350.80        4.28 o   0.3303E-02
   5   3   2     1383.83     1487.42       16.83 o   0.4016E-03
   6   3   2       49.70       49.87        1.57 o   0.2437E-01
   7   3   2      216.73      226.38        3.56 o   0.4795E-02
   8   3   2       81.54       69.88        2.41 o   0.1241E-01
   9   3   2        6.12        5.67        1.19 o   0.4078E-01
  10   3   2       19.46       27.34        2.04 o   0.2996E-01
  -7   4   2       58.81       53.03        3.90 o   0.9023E-02
  -6   4   2      109.72      104.38        3.04 o   0.8478E-02
  -5   4   2       44.54       50.57        2.14 o   0.1806E-01
  -4   4   2      199.92      181.06        4.50 o   0.4245E-02
  -3   4   2      444.20      422.53        6.78 o   0.1889E-02
  -2   4   2      154.60      159.42        2.79 o   0.7783E-02
  -1   4   2      489.35      469.00        7.10 o   0.1717E-02
   0   4   2       -0.53        1.90        0.49 <   0.0000E+00
   1   4   2      382.96      404.62        5.56 o   0.2268E-02
   2   4   2     1502.15     1639.61       22.91 o   0.2782E-03
   3   4   2      896.08      977.89       10.24 o   0.7912E-03
   4   4   2      997.37     1078.04       12.15 o   0.6143E-03
   5   4   2       39.70       43.59        1.27 o   0.2891E-01
   6   4   2      377.30      380.30        5.08 o   0.2631E-02
   7   4   2      634.04      641.78        8.23 o   0.1289E-02
   8   4   2       40.02       49.19        2.01 o   0.1707E-01
   9   4   2       26.73       25.66        1.83 o   0.2460E-01
  10   4   2       19.30       21.18        1.78 o   0.2783E-01
  -6   5   2       87.62       79.72        3.18 o   0.8872E-02
  -5   5   2        4.28        6.59        1.10 o   0.3689E-01
  -4   5   2      536.67      534.91        8.31 o   0.1402E-02
  -3   5   2      453.62      436.00        8.42 o   0.1504E-02
  -2   5   2       74.05       76.84        2.04 o   0.1482E-01
  -1   5   2      492.09      497.39        7.24 o   0.1594E-02
   0   5   2      385.12      414.52        4.98 o   0.2463E-02
   1   5   2     2927.48     3113.17       44.36 o   0.1049E-03
   2   5   2      295.83      297.88        5.05 o   0.3039E-02
   3   5   2       26.25       30.69        1.40 o   0.3573E-01
   4   5   2       73.75       81.74        1.36 o   0.2064E-01
   5   5   2      228.73      238.08        3.23 o   0.5525E-02
   6   5   2      439.74      457.10        5.94 o   0.2064E-02
   7   5   2        0.94        0.60        0.71 <   0.0000E+00
   8   5   2      447.38      451.10        6.66 o   0.1879E-02
   9   5   2      149.32      149.46        3.23 o   0.6836E-02
  10   5   2        7.97       15.92        1.43 o   0.2886E-01
  -5   6   2       12.56       15.71        1.38 o   0.5060E-01
  -4   6   2       93.37       88.28        2.87 o   0.9724E-02
  -3   6   2      105.21      109.65        2.76 o   0.9529E-02
  -2   6   2      543.15      548.70        8.87 o   0.1305E-02
  -1   6   2      190.15      187.28        3.35 o   0.5846E-02
   0   6   2       -0.68        1.18        0.56 <   0.0000E+00
   1   6   2      253.46      264.77        3.52 o   0.4622E-02
   2   6   2       66.96       71.32        2.38 o   0.1210E-01
   3   6   2       85.83       95.42        2.27 o   0.1194E-01
   4   6   2       66.63       70.44        2.08 o   0.1591E-01
   5   6   2        3.09        3.58        0.56 <   0.0000E+00
   6   6   2      251.79      253.19        3.95 o   0.4165E-02
   7   6   2      105.88      102.35        2.22 o   0.1179E-01
   8   6   2      158.87      149.24        2.92 o   0.7325E-02
   9   6   2       15.41       20.17        1.22 o   0.5602E-01
  10   6   2        1.99        1.07        1.38 <   0.0000E+00
  -4   7   2        0.23        2.54        1.26 <   0.0000E+00
  -3   7   2       72.23       76.28        2.53 o   0.1223E-01
  -2   7   2      176.61      164.95        3.49 o   0.5824E-02
  -1   7   2       14.47       18.84        1.03 o   0.4942E-01
   0   7   2        1.84        3.90        0.81 <   0.0000E+00
   1   7   2       27.51       32.56        1.18 o   0.3961E-01
   2   7   2      709.85      700.18       12.83 o   0.7893E-03
   3   7   2       34.19       37.39        1.93 o   0.2095E-01
   4   7   2       10.76       19.24        1.06 o   0.4388E-01
   5   7   2      463.49      454.36        7.90 o   0.1550E-02
   6   7   2      161.83      161.68        2.78 o   0.7437E-02
   7   7   2       10.40        9.44        0.99 o   0.6397E-01
   8   7   2        2.49        2.97        0.87 <   0.0000E+00
   9   7   2      111.09       97.64        3.22 o   0.7945E-02
  10   7   2      151.33      135.27        4.54 o   0.4829E-02
  -3   8   2       32.09       30.57        2.21 o   0.2153E-01
  -2   8   2      157.41      146.96        3.85 o   0.5580E-02
  -1   8   2      229.09      235.00        4.60 o   0.3765E-02
   0   8   2      495.61      499.31        7.50 o   0.1615E-02
   1   8   2       29.27       31.97        1.59 o   0.3086E-01
   2   8   2      115.54      115.62        3.77 o   0.6412E-02
   3   8   2      111.41      112.36        3.02 o   0.7704E-02
   4   8   2      284.42      280.62        5.37 o   0.2977E-02
   5   8   2       94.91       89.31        2.88 o   0.9622E-02
   6   8   2        5.29        2.59        1.22 o   0.3708E-01
   7   8   2      227.52      214.08        4.06 o   0.4406E-02
   8   8   2       62.41       59.42        2.54 o   0.1347E-01
   9   8   2      246.02      210.93        4.86 o   0.3538E-02
  -2   9   2       49.28       28.31        9.17 o   0.4192E-02
  -1   9   2      315.62      313.94        5.97 o   0.2544E-02
   0   9   2      197.11      202.79        4.07 o   0.4686E-02
   1   9   2        8.64       10.72        1.43 o   0.4049E-01
   2   9   2      124.71      124.90        4.76 o   0.4851E-02
   3   9   2       94.21       98.05        3.07 o   0.8857E-02
   4   9   2      101.70       92.93        3.12 o   0.8575E-02
   5   9   2       58.09       54.58        2.67 o   0.1328E-01
   6   9   2       84.86       70.67        3.04 o   0.9636E-02
   7   9   2      160.89      141.68        4.36 o   0.4881E-02
   8   9   2       18.03       22.56        2.72 o   0.2203E-01
   9   9   2       41.33       32.82        2.58 o   0.1624E-01
   0  10   2       77.98       89.23        3.88 o   0.6939E-02
   1  10   2      120.51      118.20        5.78 o   0.4197E-02
   2  10   2        3.51        2.39        1.51 <   0.0000E+00
   3  10   2      124.44      112.70        4.26 o   0.5681E-02
   4  10   2       26.82       28.21        2.18 o   0.2293E-01
   5  10   2        0.59        3.59        1.22 <   0.0000E+00
   6  10   2       15.69       17.03        1.62 o   0.4207E-01
   7  10   2        1.62        0.94        1.34 <   0.0000E+00
  -6  -9   3        1.34        1.25        1.28 <   0.0000E+00
  -5  -9   3       26.65       22.23        3.21 o   0.1626E-01
  -4  -9   3       24.86       22.30        2.61 o   0.2073E-01
  -3  -9   3       63.30       69.72        3.49 o   0.8507E-02
  -8  -8   3       16.33       22.94        1.60 o   0.3137E-01
  -7  -8   3       50.63       50.69        2.44 o   0.1553E-01
  -6  -8   3       29.93       23.11        2.20 o   0.2246E-01
  -5  -8   3       11.53       13.64        1.15 o   0.5238E-01
  -4  -8   3        1.84        2.09        0.81 <   0.0000E+00
  -3  -8   3       -0.39        0.46        0.77 <   0.0000E+00
  -2  -8   3      133.85      149.04        3.96 o   0.5411E-02
  -1  -8   3       66.61       74.48        2.79 o   0.1135E-01
   0  -8   3        3.15        7.18        0.92 <   0.0000E+00
  -9  -7   3       63.01       69.11        5.39 o   0.4996E-02
  -8  -7   3       38.84       32.02        2.04 o   0.2123E-01
  -7  -7   3      116.07      112.63        3.29 o   0.7430E-02
  -6  -7   3      110.27      106.64        2.69 o   0.9188E-02
  -5  -7   3       16.03       16.97        1.27 o   0.5302E-01
  -4  -7   3      172.24      178.25        3.78 o   0.5359E-02
  -3  -7   3       19.38       22.07        1.45 o   0.3752E-01
  -2  -7   3       52.69       53.91        2.14 o   0.1714E-01
  -1  -7   3      283.34      289.29        5.01 o   0.3138E-02
   0  -7   3      396.89      419.03        6.29 o   0.2120E-02
   1  -7   3      173.37      177.53        3.97 o   0.4895E-02
   2  -7   3        4.24        4.45        1.21 o   0.3357E-01
  -9  -6   3       33.87       27.53        2.37 o   0.1956E-01
  -8  -6   3      110.31       95.94        3.20 o   0.8019E-02
  -7  -6   3      103.26       95.75        2.93 o   0.9077E-02
  -6  -6   3      197.81      194.18        3.68 o   0.5210E-02
  -5  -6   3      486.46      486.46        9.01 o   0.1358E-02
  -4  -6   3      102.77      100.92        2.72 o   0.9796E-02
  -3  -6   3       67.40       74.32        2.20 o   0.1333E-01
  -2  -6   3      150.38      154.07        3.99 o   0.5206E-02
  -1  -6   3      477.23      491.04        7.14 o   0.1673E-02
   0  -6   3      130.37      124.22        2.73 o   0.8661E-02
   1  -6   3       10.34       12.00        0.95 o   0.6466E-01
   2  -6   3        2.04        2.54        0.98 <   0.0000E+00
   3  -6   3      236.27      216.48        4.73 o   0.3713E-02
   4  -6   3       51.41       50.34        3.63 o   0.9632E-02
  -9  -5   3        7.81        9.09        1.10 o   0.4975E-01
  -8  -5   3       74.87       76.16        2.30 o   0.1356E-01
  -7  -5   3      134.55      128.14        2.67 o   0.8725E-02
  -6  -5   3      142.73      144.53        3.22 o   0.6744E-02
  -5  -5   3        1.25        0.83        0.76 <   0.0000E+00
  -4  -5   3       20.35       19.50        1.49 o   0.4011E-01
  -3  -5   3      201.29      204.85        4.12 o   0.4374E-02
  -2  -5   3       34.04       36.08        2.00 o   0.2309E-01
  -1  -5   3        0.78        2.34        0.57 <   0.0000E+00
   0  -5   3      134.59      135.62        2.73 o   0.8348E-02
   1  -5   3      260.33      234.57        4.44 o   0.3764E-02
   2  -5   3      225.58      213.93        4.17 o   0.4305E-02
   3  -5   3        5.92        6.42        1.34 o   0.3575E-01
   4  -5   3       50.05       38.78        3.63 o   0.1051E-01
   5  -5   3       12.97       18.55        2.10 o   0.2937E-01
 -10  -4   3       22.70       30.27        1.69 o   0.2717E-01
  -9  -4   3        0.20        6.92        0.99 <   0.0000E+00
  -8  -4   3       95.76       84.70        2.37 o   0.1118E-01
  -7  -4   3       26.75       30.03        1.36 o   0.2793E-01
  -6  -4   3        5.92        9.34        0.75 o   0.6398E-01
  -5  -4   3       85.82       80.82        1.87 o   0.1559E-01
  -4  -4   3       73.50       78.84        2.20 o   0.1373E-01
  -3  -4   3      589.86      594.86       10.53 o   0.1006E-02
  -2  -4   3       23.65       26.42        1.57 o   0.3286E-01
  -1  -4   3       22.39       25.74        1.16 o   0.4831E-01
   0  -4   3      292.54      280.85        4.58 o   0.3446E-02
   1  -4   3      287.48      259.17        5.09 o   0.3127E-02
   2  -4   3      350.69      317.53        6.98 o   0.2065E-02
   3  -4   3       38.63       33.60        1.90 o   0.2287E-01
   4  -4   3      177.13      163.09        4.07 o   0.4981E-02
   5  -4   3       37.18       49.53        2.39 o   0.1543E-01
   6  -4   3       31.41       38.97        2.42 o   0.1583E-01
 -10  -3   3       41.96       42.18        3.61 o   0.1155E-01
  -9  -3   3       61.04       55.64        2.30 o   0.1481E-01
  -8  -3   3        8.26        9.94        1.10 o   0.5103E-01
  -7  -3   3      209.98      204.82        3.55 o   0.5246E-02
  -6  -3   3      308.04      300.42        4.58 o   0.3359E-02
  -5  -3   3      163.72      170.10        2.72 o   0.7742E-02
  -4  -3   3      580.98      609.65        7.80 o   0.1339E-02
  -3  -3   3     2056.59     2109.40       34.97 o   0.1680E-03
  -2  -3   3      475.24      480.57        8.49 o   0.1459E-02
  -1  -3   3       51.53       48.54        1.30 o   0.2893E-01
   0  -3   3       19.51       19.19        1.26 o   0.4847E-01
   1  -3   3      928.58      865.30       14.46 o   0.6125E-03
   2  -3   3     1310.84     1222.99       20.28 o   0.3674E-03
   3  -3   3      119.73      110.92        2.62 o   0.9399E-02
   4  -3   3      390.43      366.44        6.94 o   0.1969E-02
   5  -3   3      235.72      245.12        5.11 o   0.3283E-02
   6  -3   3       21.20       20.12        1.52 o   0.3849E-01
   7  -3   3       63.65       61.54        4.47 o   0.7564E-02
 -10  -2   3       60.44       61.48        4.63 o   0.7489E-02
  -9  -2   3      116.90      122.97        3.19 o   0.7815E-02
  -8  -2   3       49.07       44.48        1.94 o   0.1981E-01
  -7  -2   3      115.37      104.31        2.50 o   0.1006E-01
  -6  -2   3      252.34      258.20        4.21 o   0.4013E-02
  -5  -2   3      793.89      846.64       10.54 o   0.8647E-03
  -4  -2   3      491.09      505.67        7.21 o   0.1583E-02
  -3  -2   3       25.14       28.46        1.14 o   0.4737E-01
  -2  -2   3       52.22       46.41        1.42 o   0.2608E-01
  -1  -2   3       93.23      109.91        2.16 o   0.1013E-01
   0  -2   3     1036.37     1007.87       14.51 o   0.5690E-03
   1  -2   3      281.72      270.45        4.37 o   0.3681E-02
   2  -2   3       82.33       74.31        1.95 o   0.1524E-01
   3  -2   3     1062.53      976.32       15.12 o   0.5475E-03
   4  -2   3      138.35      133.23        2.91 o   0.7828E-02
   5  -2   3       21.18       22.87        1.55 o   0.2932E-01
   6  -2   3       25.55       26.15        1.70 o   0.2807E-01
   7  -2   3       -1.02        1.43        1.22 <   0.0000E+00
  -9  -1   3       23.43       29.60        1.66 o   0.2009E-01
  -8  -1   3        0.26        3.50        0.81 <   0.0000E+00
  -7  -1   3       87.24       87.35        2.15 o   0.1259E-01
  -6  -1   3      139.79      138.48        2.60 o   0.8785E-02
  -5  -1   3       43.10       44.80        1.43 o   0.2631E-01
  -4  -1   3       21.49       24.32        1.17 o   0.4437E-01
  -3  -1   3       15.29       17.31        0.93 o   0.7424E-01
  -2  -1   3     2152.98     2240.28       32.59 o   0.1649E-03
  -1  -1   3      596.13      569.30        9.26 o   0.1193E-02
   0  -1   3      166.55      153.11        2.70 o   0.7733E-02
   1  -1   3       66.97       79.78        1.55 o   0.1943E-01
   2  -1   3        3.63        4.37        0.54 o   0.6880E-01
   3  -1   3       46.01       38.06        1.47 o   0.2707E-01
   4  -1   3        3.67        4.38        0.72 o   0.5238E-01
   5  -1   3      376.35      353.21        7.48 o   0.1859E-02
   6  -1   3       79.21       83.21        2.88 o   0.9895E-02
   7  -1   3        2.62        9.74        1.29 <   0.0000E+00
   8  -1   3       40.79       44.38        2.86 o   0.1479E-01
  -9   0   3       11.37       13.59        1.43 o   0.4255E-01
  -8   0   3       23.44       36.86        1.60 o   0.3051E-01
  -7   0   3       11.31       15.43        0.94 o   0.7032E-01
  -6   0   3      143.77      125.66        2.97 o   0.7575E-02
  -5   0   3       74.67       71.51        2.02 o   0.1379E-01
  -4   0   3      616.10      623.77        8.97 o   0.1189E-02
  -3   0   3      572.61      567.29        7.64 o   0.1458E-02
  -2   0   3      132.27      134.30        2.11 o   0.1114E-01
  -1   0   3      153.65      142.45        2.48 o   0.8787E-02
   0   0   3      722.00      692.15        9.40 o   0.1068E-02
   1   0   3        7.20        2.30        0.58 o   0.9056E-01
   2   0   3      124.33      116.64        2.13 o   0.1137E-01
   3   0   3      548.87      513.92        7.43 o   0.1551E-02
   4   0   3      994.77      961.89       13.14 o   0.6512E-03
   5   0   3     1286.66     1243.22       18.33 o   0.4105E-03
   6   0   3      357.67      360.36        6.52 o   0.2188E-02
   7   0   3        6.15        6.77        1.24 o   0.3940E-01
   8   0   3       20.63       20.99        1.45 o   0.4097E-01
  -9   1   3       29.94       35.34        2.75 o   0.1796E-01
  -8   1   3       59.06       60.82        2.74 o   0.1282E-01
  -7   1   3       29.49       30.73        1.58 o   0.2911E-01
  -6   1   3      181.27      182.38        3.60 o   0.4920E-02
  -5   1   3      615.77      601.24        9.09 o   0.1163E-02
  -4   1   3      215.91      210.68        3.47 o   0.5297E-02
  -3   1   3       20.25       23.59        1.11 o   0.5424E-01
  -2   1   3     2265.39     2383.00       28.97 o   0.1887E-03
   0   1   3       25.83       15.67        0.83 o   0.6384E-01
   1   1   3      133.12      127.94        1.93 o   0.1182E-01
   2   1   3     3076.70     3144.62       46.40 o   0.1026E-03
   3   1   3     1283.50     1336.72       15.58 o   0.4546E-03
   4   1   3      502.99      448.74        6.48 o   0.1856E-02
   5   1   3       46.83       33.33        1.68 o   0.2349E-01
   6   1   3      340.45      362.16        4.88 o   0.2840E-02
   7   1   3      304.48      306.97        4.85 o   0.3043E-02
   8   1   3       -0.56        1.39        0.95 <   0.0000E+00
   9   1   3       46.13       38.97        3.64 o   0.1064E-01
  -8   2   3       21.32       27.61        1.61 o   0.1960E-01
  -7   2   3        3.90        4.94        1.14 o   0.3414E-01
  -6   2   3       75.43       84.80        2.48 o   0.1116E-01
  -5   2   3      251.74      251.42        4.18 o   0.4068E-02
  -4   2   3      256.54      243.65        3.95 o   0.4266E-02
  -3   2   3     1425.64     1398.75       18.49 o   0.3865E-03
  -2   2   3      147.05      147.62        2.38 o   0.8665E-02
  -1   2   3      992.54      956.68       12.03 o   0.7120E-03
   0   2   3     1392.64     1460.95       17.88 o   0.3962E-03
   1   2   3       70.65       75.39        1.20 o   0.2332E-01
   2   2   3      443.44      455.44        5.24 o   0.2408E-02
   3   2   3       35.54       37.70        1.04 o   0.4197E-01
   4   2   3        0.00        1.55        0.49 <   0.0000E+00
   5   2   3        6.67       10.19        0.68 o   0.7486E-01
   6   2   3      440.80      438.93        5.89 o   0.2184E-02
   7   2   3      377.33      394.93        5.02 o   0.2618E-02
   8   2   3       25.76       23.16        1.52 o   0.3489E-01
   9   2   3        1.06        0.86        1.02 <   0.0000E+00
  -8   3   3      108.18      108.40        4.23 o   0.6135E-02
  -7   3   3       32.25       34.20        1.88 o   0.2525E-01
  -6   3   3       12.21       20.01        1.23 o   0.2696E-01
  -5   3   3      297.29      274.53        5.12 o   0.3056E-02
  -4   3   3      221.99      208.17        3.91 o   0.4629E-02
  -3   3   3      142.99      148.58        2.52 o   0.8338E-02
  -2   3   3        2.96        5.33        0.54 <   0.0000E+00
  -1   3   3      197.47      189.39        2.46 o   0.7816E-02
   0   3   3      162.25      153.68        2.04 o   0.1036E-01
   1   3   3      109.54       84.76        1.52 o   0.1692E-01
   2   3   3        1.78        3.55        0.35 o   0.5244E-01
   3   3   3      232.14      248.93        2.82 o   0.5783E-02
   4   3   3      232.83      240.94        3.25 o   0.5433E-02
   5   3   3        3.14        4.08        0.62 <   0.0000E+00
   6   3   3      186.77      184.09        3.03 o   0.6098E-02
   7   3   3      329.11      344.28        4.90 o   0.3033E-02
   8   3   3       77.55       82.96        2.33 o   0.1314E-01
   9   3   3       27.77       33.76        1.73 o   0.2595E-01
  10   3   3       -0.89        0.64        1.83 <   0.0000E+00
  -7   4   3       55.25       58.12        3.52 o   0.1031E-01
  -6   4   3        2.07        3.01        1.23 <   0.0000E+00
  -5   4   3       12.90       22.92        1.19 o   0.5134E-01
  -4   4   3      149.90      151.61        3.85 o   0.5327E-02
  -3   4   3      589.66      584.21        8.03 o   0.1383E-02
  -2   4   3        1.21        2.82        0.57 <   0.0000E+00
  -1   4   3        3.65        3.03        0.45 o   0.8270E-01
   0   4   3     1130.99     1215.18       12.92 o   0.5579E-03
   1   4   3     2530.45     2677.50       34.99 o   0.1433E-03
   2   4   3      446.64      456.07        5.26 o   0.2378E-02
   3   4   3        2.11        3.27        0.45 o   0.4062E-01
   4   4   3      152.62      167.88        2.33 o   0.8386E-02
   5   4   3      591.13      620.67        7.51 o   0.1380E-02
   6   4   3        8.95       10.88        0.76 o   0.7755E-01
   7   4   3      129.34      127.25        2.59 o   0.9166E-02
   8   4   3      390.60      396.12        5.63 o   0.2287E-02
   9   4   3       40.44       46.83        2.76 o   0.1300E-01
  10   4   3       77.20       62.96        3.54 o   0.8671E-02
  -6   5   3       45.23       53.40        2.53 o   0.1296E-01
  -5   5   3        5.75        9.72        1.14 o   0.4141E-01
  -4   5   3      165.37      158.75        3.48 o   0.6030E-02
  -3   5   3       95.53       91.82        2.73 o   0.1013E-01
  -2   5   3      845.34      839.92       12.16 o   0.7528E-03
  -1   5   3      835.88      901.45       11.01 o   0.7771E-03
   0   5   3     1172.24     1209.90       15.23 o   0.5157E-03
   1   5   3      466.09      470.25        6.25 o   0.1999E-02
   2   5   3       69.19       54.48        1.94 o   0.1675E-01
   3   5   3      671.10      712.23        9.57 o   0.1008E-02
   4   5   3      381.29      393.11        4.94 o   0.2797E-02
   5   5   3      161.84      167.22        2.53 o   0.8121E-02
   6   5   3      109.97      110.74        2.17 o   0.1185E-01
   7   5   3      168.74      166.72        3.20 o   0.6333E-02
   8   5   3      279.93      271.55        4.39 o   0.3677E-02
   9   5   3      177.46      176.97        3.46 o   0.5852E-02
  10   5   3       57.02       51.73        3.31 o   0.1079E-01
  -5   6   3        0.82        4.00        1.39 <   0.0000E+00
  -4   6   3       38.02       38.52        2.24 o   0.1950E-01
  -3   6   3       61.59       61.76        2.25 o   0.1506E-01
  -2   6   3      700.97      722.66       10.33 o   0.9327E-03
  -1   6   3      127.19      138.43        2.56 o   0.9213E-02
   0   6   3       19.57       24.13        1.06 o   0.4091E-01
   1   6   3      218.37      240.66        3.25 o   0.5095E-02
   2   6   3      333.16      360.41        6.47 o   0.2009E-02
   3   6   3      139.70      128.12        3.02 o   0.7547E-02
   4   6   3       65.42       67.51        2.35 o   0.1344E-01
   5   6   3      268.77      277.54        3.81 o   0.3887E-02
   6   6   3       92.20       90.06        1.96 o   0.1433E-01
   7   6   3        4.23        5.61        0.82 o   0.4942E-01
   8   6   3       54.35       54.16        2.02 o   0.1813E-01
   9   6   3       24.54       19.18        1.71 o   0.3177E-01
  10   6   3       34.68       34.34        2.66 o   0.1721E-01
  -4   7   3       -0.20        1.51        1.16 <   0.0000E+00
  -3   7   3        2.31        5.58        1.04 <   0.0000E+00
  -2   7   3       -1.37        0.59        0.85 <   0.0000E+00
  -1   7   3       29.13       35.06        1.57 o   0.2818E-01
   0   7   3      465.26      471.49        7.01 o   0.1706E-02
   1   7   3      185.44      187.49        3.85 o   0.4987E-02
   2   7   3       13.41       12.88        1.26 o   0.5569E-01
   3   7   3      107.34      115.00        2.81 o   0.8600E-02
   4   7   3      152.88      162.30        3.59 o   0.5357E-02
   5   7   3        7.75        8.23        1.21 o   0.4514E-01
   6   7   3        0.55        2.09        0.70 <   0.0000E+00
   7   7   3        3.06        7.81        1.08 <   0.0000E+00
   8   7   3       70.99       66.32        2.32 o   0.1382E-01
   9   7   3      158.51      150.79        3.81 o   0.5527E-02
  10   7   3       17.91       24.75        1.87 o   0.2494E-01
  -3   8   3       11.32       16.46        1.48 o   0.3810E-01
  -2   8   3       20.01       25.81        1.39 o   0.3731E-01
  -1   8   3      209.12      226.03        3.87 o   0.4498E-02
   0   8   3       62.59       61.81        2.02 o   0.1671E-01
   1   8   3      122.17      121.79        3.64 o   0.6349E-02
   2   8   3      523.92      509.67        9.97 o   0.1182E-02
   3   8   3        0.16        2.47        1.06 <   0.0000E+00
   4   8   3       29.34       30.61        2.15 o   0.2194E-01
   5   8   3       71.44       68.80        2.68 o   0.1193E-01
   6   8   3      158.83      135.54        3.79 o   0.5647E-02
   7   8   3      213.43      200.44        3.88 o   0.4759E-02
   8   8   3       71.85       72.14        2.69 o   0.1182E-01
   9   8   3       94.90       82.68        2.82 o   0.9832E-02
  -2   9   3        6.65        8.99        2.05 o   0.2474E-01
  -1   9   3       28.53       33.57        1.84 o   0.2213E-01
   0   9   3      129.24      128.53        4.51 o   0.5092E-02
   1   9   3      124.03      129.71        5.42 o   0.4148E-02
   2   9   3      344.96      333.63        7.30 o   0.1990E-02
   3   9   3      107.27       98.40        3.63 o   0.7179E-02
   4   9   3      121.42      104.20        3.45 o   0.7102E-02
   5   9   3      172.07      160.35        4.17 o   0.4935E-02
   6   9   3      183.23      175.96        4.33 o   0.4602E-02
   7   9   3       97.95       94.97        4.47 o   0.6094E-02
   8   9   3       -0.31        0.51        2.97 <   0.0000E+00
   9   9   3       41.36       37.86        3.18 o   0.1320E-01
   0  10   3        1.89        1.55        3.37 <   0.0000E+00
   1  10   3       62.98       58.83        7.07 o   0.4807E-02
   2  10   3      285.36      264.66        6.49 o   0.2461E-02
   3  10   3      177.48      167.16        4.49 o   0.4509E-02
   4  10   3        3.61        3.70        1.29 <   0.0000E+00
   5  10   3        6.66        0.44        2.95 <   0.0000E+00
   6  10   3       41.67       32.92        2.68 o   0.1559E-01
   7  10   3       53.17       40.30        3.17 o   0.1168E-01
   4  11   3       26.28       19.54        2.78 o   0.1895E-01
   5  11   3       55.45       40.69        3.26 o   0.1110E-01
  -7  -8   4       41.86       40.73        4.06 o   0.1018E-01
  -6  -8   4       22.21       26.04        2.13 o   0.2057E-01
  -5  -8   4       17.80       32.23        2.01 o   0.1947E-01
  -4  -8   4        0.39        0.91        1.03 <   0.0000E+00
  -3  -8   4       -0.70        1.66        0.93 <   0.0000E+00
  -2  -8   4        1.83        1.29        1.09 <   0.0000E+00
  -1  -8   4       58.55       52.53        4.52 o   0.7805E-02
  -8  -7   4       36.67       32.38        2.72 o   0.1638E-01
  -7  -7   4        0.98        0.59        0.93 <   0.0000E+00
  -6  -7   4       52.70       54.27        2.58 o   0.1442E-01
  -5  -7   4      262.30      264.01        5.48 o   0.3041E-02
  -4  -7   4       66.09       66.96        2.61 o   0.1178E-01
  -3  -7   4        6.65        7.99        1.07 o   0.4757E-01
  -2  -7   4       83.37       86.24        2.97 o   0.9453E-02
  -1  -7   4      123.64      119.67        3.32 o   0.7300E-02
   0  -7   4      119.47      125.67        2.86 o   0.8316E-02
   1  -7   4       47.89       45.35        2.89 o   0.1351E-01
  -9  -6   4       67.64       54.76        3.94 o   0.8328E-02
  -8  -6   4       19.21       18.53        1.65 o   0.3740E-01
  -7  -6   4      200.42      199.73        4.38 o   0.4356E-02
  -6  -6   4       92.10       84.80        2.65 o   0.1060E-01
  -5  -6   4       17.04       19.58        1.22 o   0.3941E-01
  -4  -6   4      584.11      583.23       10.65 o   0.1031E-02
  -3  -6   4      183.14      178.06        4.12 o   0.4839E-02
  -2  -6   4       43.88       47.52        2.23 o   0.1585E-01
  -1  -6   4        1.04        2.25        0.74 <   0.0000E+00
   0  -6   4        3.32        0.99        0.84 <   0.0000E+00
   1  -6   4      209.55      208.50        4.04 o   0.4617E-02
   2  -6   4      200.71      211.49        4.01 o   0.4584E-02
   3  -6   4      170.16      171.31        4.86 o   0.4041E-02
  -9  -5   4       53.56       46.02        3.61 o   0.1022E-01
  -8  -5   4       75.55       66.96        2.94 o   0.1015E-01
  -7  -5   4       11.74       14.62        0.97 o   0.5483E-01
  -6  -5   4        7.59       11.11        1.25 o   0.4329E-01
  -5  -5   4      125.87      124.07        3.29 o   0.6814E-02
  -4  -5   4      281.78      289.15        6.51 o   0.2469E-02
  -3  -5   4       60.96       55.07        2.27 o   0.1522E-01
  -2  -5   4        5.09        4.91        0.92 o   0.4842E-01
  -1  -5   4        0.88        1.56        0.80 <   0.0000E+00
   0  -5   4       81.52       78.07        2.20 o   0.1345E-01
   1  -5   4      203.55      202.97        3.80 o   0.4980E-02
   2  -5   4       18.65       20.47        1.28 o   0.3666E-01
   3  -5   4       87.59       91.45        2.96 o   0.9447E-02
   4  -5   4        6.25       12.02        1.65 o   0.2977E-01
  -9  -4   4       -0.66        2.63        1.24 <   0.0000E+00
  -8  -4   4        6.53        9.82        1.24 o   0.3501E-01
  -7  -4   4       39.82       36.61        1.90 o   0.2250E-01
  -6  -4   4       37.36       34.25        1.52 o   0.2902E-01
  -5  -4   4       39.97       44.37        2.12 o   0.2016E-01
  -4  -4   4      134.00      125.96        3.30 o   0.7070E-02
  -3  -4   4      237.18      222.13        4.82 o   0.3635E-02
  -2  -4   4       52.70       57.36        2.09 o   0.1726E-01
  -1  -4   4      135.45      134.55        2.74 o   0.8184E-02
   0  -4   4       27.08       32.11        1.70 o   0.2731E-01
   1  -4   4       -0.86        0.68        0.92 <   0.0000E+00
   2  -4   4       13.10       15.37        1.09 o   0.4738E-01
   3  -4   4      130.52      133.17        3.25 o   0.7270E-02
   4  -4   4      313.24      298.98        6.15 o   0.2479E-02
   5  -4   4       11.25       11.34        1.82 o   0.3623E-01
  -9  -3   4        0.90        3.82        1.04 <   0.0000E+00
  -8  -3   4      196.19      192.03        4.23 o   0.4559E-02
  -7  -3   4       10.38        7.76        1.14 o   0.5555E-01
  -6  -3   4      140.28      138.36        2.87 o   0.7931E-02
  -5  -3   4      350.97      345.65        5.40 o   0.2665E-02
  -4  -3   4      189.58      205.22        4.20 o   0.4016E-02
  -3  -3   4      399.64      419.02        5.99 o   0.2170E-02
  -2  -3   4       -0.56        0.61        0.68 <   0.0000E+00
  -1  -3   4      641.90      628.56       11.32 o   0.9393E-03
   0  -3   4      583.75      571.89        8.51 o   0.1312E-02
   1  -3   4        4.51        7.16        0.90 o   0.4646E-01
   2  -3   4      140.14      127.98        3.20 o   0.7121E-02
   3  -3   4      265.90      256.65        4.61 o   0.3590E-02
   4  -3   4      648.26      638.62        9.90 o   0.1070E-02
   5  -3   4      279.83      273.37        5.76 o   0.2802E-02
   6  -3   4       35.03       38.97        3.00 o   0.1450E-01
  -9  -2   4       17.21       15.96        1.45 o   0.4472E-01
  -8  -2   4       11.17       14.57        1.13 o   0.5811E-01
  -7  -2   4      262.88      253.43        5.03 o   0.3185E-02
  -6  -2   4      354.64      353.31        6.18 o   0.2118E-02
  -5  -2   4       44.63       43.17        1.69 o   0.2001E-01
  -4  -2   4       19.49       23.49        1.22 o   0.4170E-01
  -3  -2   4      527.23      561.21        9.49 o   0.1147E-02
  -2  -2   4     1670.65     1802.05       23.25 o   0.2549E-03
  -1  -2   4      671.79      640.11       11.77 o   0.8848E-03
   0  -2   4      154.64      144.84        2.72 o   0.7974E-02
   1  -2   4      405.64      389.07        6.13 o   0.2187E-02
   2  -2   4       98.55       98.09        2.31 o   0.1169E-01
   3  -2   4       26.56       23.28        1.83 o   0.2865E-01
   4  -2   4      360.88      340.67        6.00 o   0.2368E-02
   5  -2   4       92.51       95.67        3.07 o   0.9128E-02
   6  -2   4       15.57       29.08        1.49 o   0.2601E-01
   7  -2   4       70.30       68.45        3.81 o   0.8370E-02
  -9  -1   4       40.02       42.43        2.41 o   0.1521E-01
  -8  -1   4       -2.51        0.70        0.99 <   0.0000E+00
  -7  -1   4      165.85      172.05        3.44 o   0.5507E-02
  -6  -1   4       17.66       19.42        1.11 o   0.5774E-01
  -5  -1   4        4.83        3.57        0.70 o   0.6189E-01
  -4  -1   4      412.90      395.34        5.76 o   0.2304E-02
  -3  -1   4      764.74      785.79       10.91 o   0.8508E-03
  -2  -1   4      759.20      773.15       13.27 o   0.7378E-03
  -1  -1   4        4.96        5.29        0.58 o   0.7575E-01
   0  -1   4       89.14       89.61        1.84 o   0.1557E-01
   1  -1   4       59.19       62.47        1.58 o   0.1986E-01
   2  -1   4       -0.07        1.74        0.59 <   0.0000E+00
   3  -1   4        9.31       14.95        0.84 o   0.6247E-01
   4  -1   4       23.62       35.06        1.50 o   0.2405E-01
   5  -1   4      704.89      709.41       12.98 o   0.7829E-03
   6  -1   4      267.95      279.70        5.46 o   0.2972E-02
   7  -1   4        0.01        1.78        1.17 <   0.0000E+00
  -9   0   4       86.21       91.46        3.39 o   0.8565E-02
  -8   0   4        0.68        3.83        0.98 <   0.0000E+00
  -7   0   4        0.75        1.11        0.88 <   0.0000E+00
  -6   0   4       36.54       37.41        1.74 o   0.2567E-01
  -5   0   4      618.87      602.66        8.48 o   0.1279E-02
  -4   0   4       -0.20        0.82        0.57 <   0.0000E+00
  -3   0   4       44.58       45.08        1.39 o   0.2742E-01
  -2   0   4     1327.20     1326.89       17.17 o   0.4314E-03
  -1   0   4        2.56        2.99        0.45 o   0.4014E-01
   0   0   4        1.27        6.23        0.52 <   0.0000E+00
   1   0   4      132.45      116.68        2.39 o   0.9809E-02
   2   0   4      471.97      459.32        6.48 o   0.1918E-02
   3   0   4      701.92      686.49        9.47 o   0.1075E-02
   4   0   4       52.11       47.35        1.76 o   0.2119E-01
   5   0   4      138.87      137.44        2.84 o   0.7695E-02
   6   0   4      108.52      109.08        3.31 o   0.7823E-02
   7   0   4      170.64      180.89        3.80 o   0.5361E-02
   8   0   4      148.78      143.37        4.14 o   0.5339E-02
  -9   1   4       80.46       90.38        4.70 o   0.6266E-02
  -8   1   4       59.03       52.45        2.81 o   0.1249E-01
  -7   1   4        9.38        9.12        1.06 o   0.5693E-01
  -6   1   4       67.56       66.92        2.36 o   0.1253E-01
  -5   1   4       54.34       60.91        1.82 o   0.1880E-01
  -4   1   4      261.08      257.56        3.98 o   0.4173E-02
  -3   1   4      670.48      659.06        8.97 o   0.1162E-02
  -2   1   4       53.29       55.92        1.28 o   0.2273E-01
  -1   1   4     1423.16     1465.99       19.82 o   0.3380E-03
   0   1   4     1549.38     1564.41       21.52 o   0.3066E-03
   1   1   4     1560.65     1585.41       20.08 o   0.3272E-03
   2   1   4     2260.29     2207.00       28.99 o   0.1957E-03
   3   1   4       57.87       50.03        1.56 o   0.2209E-01
   4   1   4       54.67       50.35        1.70 o   0.2147E-01
   5   1   4       89.16       80.70        2.37 o   0.1207E-01
   6   1   4      463.09      458.99        7.37 o   0.1701E-02
   7   1   4      354.48      372.62        5.60 o   0.2470E-02
   8   1   4       61.58       72.05        2.59 o   0.1282E-01
   9   1   4       26.96       33.37        2.55 o   0.1640E-01
  -8   2   4      360.73      348.10        6.19 o   0.2295E-02
  -7   2   4       -1.92        1.57        0.98 <   0.0000E+00
  -6   2   4      116.59      108.77        2.72 o   0.9180E-02
  -5   2   4      241.55      231.02        4.01 o   0.4334E-02
  -4   2   4      349.79      346.36        5.12 o   0.2818E-02
  -3   2   4      396.34      393.64        5.58 o   0.2427E-02
  -2   2   4      358.79      370.65        4.74 o   0.2733E-02
  -1   2   4     2375.96     2550.57       28.45 o   0.1881E-03
   0   2   4      452.11      430.26        6.07 o   0.2089E-02
   1   2   4      576.86      565.49        7.66 o   0.1467E-02
   2   2   4        0.67        0.87        0.45 <   0.0000E+00
   3   2   4        0.48        0.78        0.47 <   0.0000E+00
   4   2   4      812.98      767.96        9.55 o   0.9907E-03
   5   2   4       56.22       53.82        1.72 o   0.2096E-01
   6   2   4      237.29      251.91        4.71 o   0.3394E-02
   7   2   4       51.53       51.70        2.07 o   0.1818E-01
   8   2   4       90.43      108.25        2.49 o   0.1064E-01
   9   2   4      218.33      238.14        5.92 o   0.2953E-02
  -8   3   4       96.00       90.22        4.56 o   0.6034E-02
  -7   3   4      172.14      171.43        3.76 o   0.5466E-02
  -6   3   4       95.30       92.63        3.07 o   0.8989E-02
  -5   3   4       28.05       45.91        1.95 o   0.1950E-01
  -4   3   4      199.99      193.01        3.69 o   0.5063E-02
  -3   3   4      164.53      164.59        2.82 o   0.7264E-02
  -2   3   4       17.34       20.67        0.88 o   0.6826E-01
  -1   3   4      263.53      273.81        3.19 o   0.5206E-02
   0   3   4       34.55       35.88        1.14 o   0.4025E-01
   1   3   4      324.07      340.67        3.96 o   0.3590E-02
   2   3   4      156.40      163.67        2.17 o   0.8931E-02
   3   3   4      370.51      358.43        4.57 o   0.3069E-02
   4   3   4      370.28      392.10        4.62 o   0.2831E-02
   5   3   4        1.69        3.95        0.56 <   0.0000E+00
   6   3   4       44.04       45.84        1.75 o   0.2183E-01
   7   3   4       46.90       44.29        1.97 o   0.2003E-01
   8   3   4        8.44       14.82        1.08 o   0.4868E-01
   9   3   4       21.92       28.24        1.65 o   0.2532E-01
  -7   4   4       56.03       46.34        3.41 o   0.1009E-01
  -6   4   4       -1.47        0.49        1.08 <   0.0000E+00
  -5   4   4      126.55      131.11        2.77 o   0.8075E-02
  -4   4   4        2.58        3.88        0.82 <   0.0000E+00
  -3   4   4       45.15       54.08        1.54 o   0.2064E-01
  -2   4   4      264.88      260.16        3.72 o   0.4459E-02
  -1   4   4      428.44      437.11        4.96 o   0.2442E-02
   0   4   4     1458.00     1515.41       15.76 o   0.4312E-03
   1   4   4        2.08        8.35        0.41 o   0.4417E-01
   2   4   4       24.01       26.89        0.94 o   0.4724E-01
   3   4   4      973.39     1065.13       10.15 o   0.7616E-03
   4   4   4       34.27       39.16        1.13 o   0.2988E-01
   5   4   4       24.29       23.23        1.33 o   0.4068E-01
   6   4   4        7.40        6.83        0.98 o   0.5472E-01
   7   4   4       38.10       46.24        1.86 o   0.1998E-01
   8   4   4      202.85      200.45        3.62 o   0.5072E-02
   9   4   4      136.45      134.91        3.25 o   0.6994E-02
  -6   5   4       35.46       50.09        3.01 o   0.1202E-01
  -5   5   4      154.00      148.43        3.56 o   0.6105E-02
  -4   5   4       13.85       13.52        1.28 o   0.5674E-01
  -3   5   4      139.27      136.52        2.95 o   0.7637E-02
  -2   5   4      574.51      587.35        7.86 o   0.1392E-02
  -1   5   4      150.12      157.42        2.44 o   0.9019E-02
   0   5   4      713.76      740.52        8.37 o   0.1205E-02
   1   5   4       42.50       51.78        1.22 o   0.2596E-01
   2   5   4      583.22      605.95        6.53 o   0.1619E-02
   3   5   4      544.28      577.78        7.43 o   0.1482E-02
   4   5   4      169.33      171.45        2.63 o   0.7718E-02
   5   5   4      308.34      311.22        4.28 o   0.3593E-02
   6   5   4       31.87       33.20        1.51 o   0.3165E-01
   7   5   4      737.71      749.12        9.51 o   0.1015E-02
   8   5   4      101.61      103.26        2.53 o   0.1057E-01
   9   5   4       -1.13        0.37        1.02 <   0.0000E+00
  10   5   4      180.00      186.74       10.30 o   0.1952E-02
  -5   6   4      117.62      113.12        3.70 o   0.6689E-02
  -4   6   4      170.08      172.58        3.75 o   0.5203E-02
  -3   6   4      225.96      236.19        4.17 o   0.3961E-02
  -2   6   4       26.56       33.10        1.62 o   0.2420E-01
  -1   6   4        2.26        3.09        0.67 <   0.0000E+00
   0   6   4      956.06      999.59       12.62 o   0.6298E-03
   1   6   4      457.33      471.22        6.27 o   0.1860E-02
   2   6   4      406.75      406.61        6.95 o   0.1926E-02
   3   6   4       79.36       93.85        2.36 o   0.1113E-01
   4   6   4      286.40      296.57        4.14 o   0.3563E-02
   5   6   4      490.06      501.26        6.83 o   0.1757E-02
   6   6   4       20.36       18.99        1.12 o   0.5323E-01
   7   6   4       -0.84        1.83        0.79 <   0.0000E+00
   8   6   4       15.37       16.53        1.06 o   0.6081E-01
   9   6   4       84.48       92.59        3.15 o   0.8105E-02
  -4   7   4       41.77       45.30        2.52 o   0.1531E-01
  -3   7   4       17.44       18.03        1.28 o   0.5062E-01
  -2   7   4       26.44       31.77        1.65 o   0.3023E-01
  -1   7   4       60.72       66.63        2.09 o   0.1416E-01
   0   7   4       -0.33        0.61        0.65 <   0.0000E+00
   1   7   4      783.81      764.47       12.50 o   0.7713E-03
   2   7   4      108.73      114.15        3.17 o   0.8162E-02
   3   7   4       -1.47        0.82        1.05 <   0.0000E+00
   4   7   4       99.17      110.00        3.08 o   0.7905E-02
   5   7   4        6.24       11.00        1.26 o   0.3880E-01
   6   7   4       16.04       16.81        0.95 o   0.6308E-01
   7   7   4       18.30       24.22        1.27 o   0.3597E-01
   8   7   4       76.45       73.22        2.44 o   0.1252E-01
   9   7   4       18.11       22.42        1.53 o   0.3588E-01
  -3   8   4       75.00       75.04        3.45 o   0.9044E-02
  -2   8   4       22.22       23.28        1.61 o   0.3441E-01
  -1   8   4       15.81       20.38        1.08 o   0.4240E-01
   0   8   4        5.25        7.17        0.86 o   0.5243E-01
   1   8   4      179.41      185.35        4.53 o   0.4451E-02
   2   8   4       79.52       77.82        2.77 o   0.1093E-01
   3   8   4       92.49       88.58        2.90 o   0.9679E-02
   4   8   4       32.50       26.05        2.22 o   0.2128E-01
   5   8   4      152.24      133.27        3.68 o   0.5944E-02
   6   8   4      480.57      481.24        9.32 o   0.1290E-02
   7   8   4        0.65        1.91        0.81 <   0.0000E+00
   8   8   4       53.63       40.72        3.12 o   0.1181E-01
   9   8   4       45.50       43.13        2.81 o   0.1423E-01
  -2   9   4      194.68      172.78        5.77 o   0.3352E-02
  -1   9   4       39.80       40.58        2.69 o   0.1532E-01
   0   9   4       -0.57        1.22        0.89 <   0.0000E+00
   1   9   4       82.08       87.42        4.11 o   0.6831E-02
   2   9   4      243.74      241.61        6.16 o   0.2767E-02
   3   9   4      443.68      410.63        8.00 o   0.1602E-02
   4   9   4      272.51      267.45        5.48 o   0.2982E-02
   5   9   4      146.38      135.56        3.95 o   0.5644E-02
   6   9   4       57.60       45.98        2.88 o   0.1235E-01
   7   9   4       20.42       22.80        2.35 o   0.2309E-01
   8   9   4       61.78       61.73        5.38 o   0.6278E-02
   0  10   4      133.85      136.19        9.99 o   0.2284E-02
   1  10   4       12.77        5.12        3.67 o   0.1911E-01
   2  10   4      138.63      154.33        4.11 o   0.4899E-02
   3  10   4       41.52       48.64        2.88 o   0.1272E-01
   4  10   4       64.17       59.08        3.63 o   0.9285E-02
   5  10   4      121.46       98.67        4.12 o   0.5950E-02
   6  10   4        3.23        0.81        1.43 <   0.0000E+00
   7  10   4       61.37       50.60        3.57 o   0.9636E-02
   3  11   4        9.37       24.47        2.61 o   0.1413E-01
   4  11   4       67.26       63.82        3.55 o   0.9261E-02
   5  11   4       39.41       36.85        2.94 o   0.1463E-01
  -7  -7   5       18.86       17.42        2.55 o   0.2434E-01
  -6  -7   5       12.86       12.17        1.47 o   0.4788E-01
  -5  -7   5      113.71      115.11        3.79 o   0.6496E-02
  -4  -7   5       33.10       43.94        2.72 o   0.1416E-01
  -3  -7   5       84.27       90.30        3.04 o   0.9338E-02
  -2  -7   5       93.62       95.76        3.24 o   0.8093E-02
  -1  -7   5       12.21       12.78        1.70 o   0.4029E-01
   0  -7   5       -0.96        3.14        1.72 <   0.0000E+00
  -8  -6   5       28.65       35.95        2.97 o   0.1336E-01
  -7  -6   5       12.98       12.35        1.26 o   0.5631E-01
  -6  -6   5      108.37       99.47        3.13 o   0.8275E-02
  -5  -6   5      151.17      147.54        3.59 o   0.5839E-02
  -4  -6   5       75.67       74.69        2.82 o   0.1098E-01
  -3  -6   5      128.60      123.72        3.53 o   0.6735E-02
  -2  -6   5       82.13       85.73        3.02 o   0.9689E-02
  -1  -6   5       54.83       54.21        3.38 o   0.1078E-01
   0  -6   5       98.96       96.77        2.63 o   0.1015E-01
   1  -6   5       42.67       44.18        2.37 o   0.1718E-01
   2  -6   5      106.28      103.77        3.25 o   0.8056E-02
  -8  -5   5       23.93       27.17        2.49 o   0.1744E-01
  -7  -5   5       73.06       68.83        3.08 o   0.1025E-01
  -6  -5   5       18.39       18.70        1.28 o   0.3885E-01
  -5  -5   5       74.06       73.45        2.51 o   0.1247E-01
  -4  -5   5      165.93      163.31        3.64 o   0.5753E-02
  -3  -5   5        1.96        6.65        0.99 <   0.0000E+00
  -2  -5   5      255.42      265.43        5.41 o   0.3093E-02
  -1  -5   5      517.86      525.39        9.56 o   0.1189E-02
   0  -5   5       38.49       36.90        1.90 o   0.2293E-01
   1  -5   5        6.59       13.92        1.05 o   0.4781E-01
   2  -5   5        6.65       18.13        1.38 o   0.3019E-01
   3  -5   5      178.84      178.15        4.30 o   0.4694E-02
  -9  -4   5       26.62       34.82        2.72 o   0.1390E-01
  -8  -4   5       21.54       24.56        1.29 o   0.4492E-01
  -7  -4   5       14.18       17.09        1.07 o   0.6509E-01
  -6  -4   5       13.30       15.08        1.12 o   0.6145E-01
  -5  -4   5        1.17        2.39        0.89 <   0.0000E+00
  -4  -4   5      156.34      154.30        3.43 o   0.6014E-02
  -3  -4   5       71.56       77.40        2.96 o   0.9608E-02
  -2  -4   5      115.38      115.52        3.30 o   0.7610E-02
  -1  -4   5       77.91       82.26        2.79 o   0.1007E-01
   0  -4   5       10.32       10.56        1.06 o   0.5965E-01
   1  -4   5        2.84        2.64        0.95 <   0.0000E+00
   2  -4   5        4.37        9.82        1.19 o   0.3463E-01
   3  -4   5       44.92       46.87        2.44 o   0.1643E-01
   4  -4   5       65.67       62.26        2.97 o   0.1120E-01
  -9  -3   5       -0.28        3.38        1.24 <   0.0000E+00
  -8  -3   5       24.08       25.44        1.65 o   0.3337E-01
  -7  -3   5       71.42       71.42        2.11 o   0.1372E-01
  -6  -3   5       35.35       36.16        1.55 o   0.2632E-01
  -5  -3   5       21.57       21.16        1.57 o   0.3155E-01
  -4  -3   5       58.05       57.46        1.87 o   0.1715E-01
  -3  -3   5      220.87      238.01        3.81 o   0.4632E-02
  -2  -3   5      180.09      173.66        3.51 o   0.5676E-02
  -1  -3   5      106.37      109.19        2.86 o   0.9138E-02
   0  -3   5      265.77      265.48        4.48 o   0.3694E-02
   1  -3   5      284.27      262.54        4.86 o   0.3291E-02
   2  -3   5       95.59       92.31        2.85 o   0.9689E-02
   3  -3   5      178.09      165.14        3.73 o   0.5363E-02
   4  -3   5      149.45      148.38        3.54 o   0.6233E-02
   5  -3   5       24.17       36.79        1.91 o   0.2350E-01
  -9  -2   5       16.92       22.23        1.64 o   0.2981E-01
  -8  -2   5       93.35       79.73        2.93 o   0.8680E-02
  -7  -2   5       39.54       40.52        2.03 o   0.1568E-01
  -6  -2   5       86.86       90.61        2.62 o   0.1092E-01
  -5  -2   5       55.52       50.56        1.92 o   0.1881E-01
  -4  -2   5      231.84      238.90        4.89 o   0.3621E-02
  -3  -2   5     1119.53     1088.29       15.87 o   0.5083E-03
  -2  -2   5      159.80      164.86        2.99 o   0.6645E-02
  -1  -2   5      309.76      320.32        5.95 o   0.2570E-02
   0  -2   5      486.40      484.80        7.26 o   0.1619E-02
   1  -2   5      711.95      690.79       10.39 o   0.9730E-03
   2  -2   5      585.59      572.29        8.85 o   0.1260E-02
   3  -2   5       89.78      106.35        2.56 o   0.1090E-01
   4  -2   5        4.13        4.89        1.02 o   0.3929E-01
   5  -2   5      220.53      217.86        4.37 o   0.4157E-02
   6  -2   5       87.93       96.05        3.60 o   0.7660E-02
  -9  -1   5       82.52       85.96        2.97 o   0.9217E-02
  -8  -1   5       48.33       51.39        2.16 o   0.1616E-01
  -7  -1   5        8.89        9.38        1.00 o   0.5861E-01
  -6  -1   5       98.61       93.97        2.59 o   0.1047E-01
  -5  -1   5      376.07      367.24        5.57 o   0.2497E-02
  -4  -1   5      119.35      117.50        2.50 o   0.9863E-02
  -3  -1   5      271.42      260.58        5.40 o   0.3031E-02
  -2  -1   5       14.07       15.64        1.06 o   0.6761E-01
  -1  -1   5       83.76       85.91        1.73 o   0.1700E-01
   0  -1   5      779.11      786.93       11.16 o   0.8320E-03
   1  -1   5       72.66       73.47        1.90 o   0.1662E-01
   2  -1   5       13.28       23.85        0.91 o   0.5432E-01
   3  -1   5       34.96       31.93        1.75 o   0.2602E-01
   4  -1   5      379.83      375.05        6.22 o   0.2226E-02
   5  -1   5       -2.33        0.64        0.86 <   0.0000E+00
   6  -1   5        2.40        3.04        1.33 <   0.0000E+00
   7  -1   5      158.76      160.05        4.98 o   0.4301E-02
  -9   0   5       66.23       63.74        3.47 o   0.9548E-02
  -8   0   5       18.00       23.06        1.25 o   0.5103E-01
  -7   0   5      172.04      161.43        3.43 o   0.5992E-02
  -6   0   5        3.23        4.16        1.02 <   0.0000E+00
  -5   0   5        0.41        0.72        0.74 <   0.0000E+00
  -4   0   5       17.68       17.94        0.97 o   0.5030E-01
  -3   0   5        1.91        4.12        0.57 <   0.0000E+00
  -2   0   5      125.64      127.33        2.63 o   0.8967E-02
  -1   0   5       85.77       88.02        1.73 o   0.1469E-01
   0   0   5       33.17       38.19        1.48 o   0.2357E-01
   1   0   5      470.04      468.93        6.98 o   0.1777E-02
   2   0   5      782.77      737.26       10.49 o   0.9194E-03
   3   0   5       97.70       89.42        2.21 o   0.1238E-01
   4   0   5       -2.16        2.05        1.00 <   0.0000E+00
   5   0   5       44.07       45.33        2.09 o   0.1783E-01
   6   0   5       41.33       33.42        2.58 o   0.1624E-01
   7   0   5       29.31       32.35        2.75 o   0.1815E-01
   8   0   5       59.80       75.13        4.15 o   0.7442E-02
  -8   1   5       43.61       40.96        2.44 o   0.1675E-01
  -7   1   5       58.23       60.60        2.32 o   0.1291E-01
  -6   1   5       56.42       57.01        2.19 o   0.1444E-01
  -5   1   5       21.51       20.10        1.28 o   0.4551E-01
  -4   1   5        5.03        4.36        0.73 o   0.6011E-01
  -3   1   5      257.81      262.12        3.90 o   0.4307E-02
  -2   1   5     1084.99     1073.32       13.28 o   0.6024E-03
  -1   1   5      162.21      183.78        2.63 o   0.7178E-02
   0   1   5     1093.79     1063.19       16.87 o   0.4835E-03
   1   1   5      946.86      941.53       12.42 o   0.7058E-03
   2   1   5        1.31        6.05        0.54 <   0.0000E+00
   3   1   5      162.22      151.38        2.85 o   0.7445E-02
   4   1   5      127.03      109.73        2.58 o   0.9261E-02
   5   1   5      445.26      451.29        7.72 o   0.1657E-02
   6   1   5       69.32       70.52        2.59 o   0.1253E-01
   7   1   5       -1.02        0.70        1.18 <   0.0000E+00
   8   1   5      286.87      283.54        6.18 o   0.2537E-02
  -8   2   5       65.77       62.74        3.45 o   0.9636E-02
  -7   2   5      222.75      222.74        4.17 o   0.4332E-02
  -6   2   5      243.15      245.09        4.27 o   0.4049E-02
  -5   2   5       96.21       91.89        2.43 o   0.1130E-01
  -4   2   5      217.57      199.91        3.62 o   0.5055E-02
  -3   2   5       54.01       54.15        1.62 o   0.2112E-01
  -2   2   5     1162.71     1226.80       14.25 o   0.5363E-03
  -1   2   5     1264.00     1279.55       17.74 o   0.4277E-03
   0   2   5       24.69       26.78        1.06 o   0.4155E-01
   1   2   5       34.63       40.63        1.37 o   0.2704E-01
   2   2   5     1050.32     1034.84       12.87 o   0.6440E-03
   3   2   5     1319.17     1319.26       16.10 o   0.4613E-03
   4   2   5      136.35      127.62        2.40 o   0.9619E-02
   5   2   5      123.65      117.43        2.62 o   0.9274E-02
   6   2   5      170.04      183.12        3.58 o   0.5285E-02
   7   2   5       92.09       86.94        2.98 o   0.9445E-02
   8   2   5        9.65       10.39        1.16 o   0.5259E-01
   9   2   5       15.11       33.48        3.78 o   0.8390E-02
  -7   3   5        1.72        1.23        1.21 <   0.0000E+00
  -6   3   5      290.63      277.26        4.88 o   0.3245E-02
  -5   3   5      238.25      235.65        4.08 o   0.4127E-02
  -4   3   5       32.91       35.78        1.90 o   0.2131E-01
  -3   3   5       -0.46        1.69        0.66 <   0.0000E+00
  -2   3   5        3.04        4.87        0.54 <   0.0000E+00
  -1   3   5      335.24      311.61        4.52 o   0.3231E-02
   0   3   5      236.69      263.19        3.33 o   0.4351E-02
   1   3   5      375.48      390.86        4.62 o   0.2803E-02
   2   3   5      743.60      736.74        9.20 o   0.1071E-02
   3   3   5      322.97      332.59        4.36 o   0.3323E-02
   4   3   5       48.42       49.97        1.45 o   0.2161E-01
   5   3   5        4.67        4.36        0.80 o   0.5342E-01
   6   3   5       16.24       19.79        0.98 o   0.6847E-01
   7   3   5       -0.89        0.47        0.74 <   0.0000E+00
   8   3   5        3.63        7.15        1.14 o   0.3279E-01
   9   3   5       36.53       34.58        3.23 o   0.1283E-01
  -7   4   5       50.73       51.42        3.01 o   0.1068E-01
  -6   4   5       38.47       34.29        2.32 o   0.1828E-01
  -5   4   5      106.48      107.35        2.92 o   0.8969E-02
  -4   4   5       67.20       73.56        2.24 o   0.1472E-01
  -3   4   5       -0.58        0.69        0.67 <   0.0000E+00
  -2   4   5        2.41        2.10        0.54 <   0.0000E+00
  -1   4   5      374.06      375.07        4.45 o   0.3004E-02
   0   4   5      259.66      271.35        3.58 o   0.4586E-02
   1   4   5       79.82       80.85        1.45 o   0.2024E-01
   2   4   5       86.13       93.49        1.67 o   0.1725E-01
   3   4   5       77.05       82.64        1.46 o   0.1918E-01
   4   4   5       79.91       83.47        1.60 o   0.1888E-01
   5   4   5       50.04       66.08        1.60 o   0.1468E-01
   6   4   5      201.15      209.10        3.41 o   0.5468E-02
   7   4   5      347.72      356.77        5.13 o   0.2672E-02
   8   4   5       -1.55        0.69        0.98 <   0.0000E+00
   9   4   5       31.09       35.90        2.78 o   0.1714E-01
  -6   5   5       12.38       15.00        1.54 o   0.4489E-01
  -5   5   5      160.55      147.02        4.14 o   0.5138E-02
  -4   5   5      190.13      191.96        3.47 o   0.5438E-02
  -3   5   5      373.75      380.57        5.54 o   0.2493E-02
  -2   5   5        1.80        6.47        0.68 <   0.0000E+00
  -1   5   5        0.93        1.72        0.55 <   0.0000E+00
   0   5   5      374.04      380.97        4.94 o   0.2805E-02
   1   5   5      356.68      372.40        4.43 o   0.3025E-02
   2   5   5      532.94      514.94        6.11 o   0.1911E-02
   3   5   5       28.99       30.54        1.18 o   0.3944E-01
   4   5   5      365.20      379.43        4.64 o   0.3009E-02
   5   5   5     1027.29     1047.33       12.84 o   0.6419E-03
   6   5   5      263.80      276.28        4.10 o   0.3561E-02
   7   5   5       11.62       13.88        1.00 o   0.5765E-01
   8   5   5       53.87       51.52        2.25 o   0.1637E-01
   9   5   5       64.71       64.51        2.93 o   0.1145E-01
  -5   6   5      197.78      188.17        4.42 o   0.4141E-02
  -4   6   5      107.34      107.30        2.99 o   0.8050E-02
  -3   6   5      160.18      162.49        3.39 o   0.6212E-02
  -2   6   5       74.25       76.17        2.21 o   0.1380E-01
  -1   6   5       42.33       49.94        1.47 o   0.2295E-01
   0   6   5      444.51      459.29        6.22 o   0.1966E-02
   1   6   5      254.16      264.13        3.86 o   0.4259E-02
   2   6   5      204.11      213.71        2.72 o   0.6651E-02
   3   6   5      814.24      840.52        9.08 o   0.9808E-03
   4   6   5      684.72      692.78       10.11 o   0.1002E-02
   5   6   5       20.11       23.95        1.11 o   0.4099E-01
   6   6   5        3.87        6.73        0.86 o   0.4485E-01
   7   6   5      187.25      182.68        3.43 o   0.5753E-02
   8   6   5       80.78       77.79        2.50 o   0.1201E-01
   9   6   5        0.67        2.27        1.07 <   0.0000E+00
  -4   7   5      165.96      158.08        4.37 o   0.4788E-02
  -3   7   5      129.24      126.86        3.17 o   0.7489E-02
  -2   7   5      120.03      128.64        2.81 o   0.8152E-02
  -1   7   5       93.34       96.66        2.14 o   0.1244E-01
   0   7   5        2.75        3.68        0.99 <   0.0000E+00
   1   7   5       17.71       18.18        0.83 o   0.7710E-01
   2   7   5      164.43      171.78        3.72 o   0.5272E-02
   3   7   5       91.29       90.17        3.04 o   0.8947E-02
   4   7   5       -0.19        1.04        0.97 <   0.0000E+00
   5   7   5       81.70       83.85        1.98 o   0.1448E-01
   6   7   5       41.75       38.75        1.97 o   0.2125E-01
   7   7   5       60.42       57.84        2.01 o   0.1724E-01
   8   7   5       42.39       42.02        2.31 o   0.1796E-01
   9   7   5       -0.43        1.61        1.06 <   0.0000E+00
  -3   8   5       53.06       43.28        3.58 o   0.1035E-01
  -2   8   5      105.58      108.19        3.21 o   0.7468E-02
  -1   8   5       -0.96        0.71        0.80 <   0.0000E+00
   0   8   5        2.86        3.36        0.78 <   0.0000E+00
   1   8   5       55.86       56.20        2.21 o   0.1557E-01
   2   8   5       43.25       56.35        2.65 o   0.1259E-01
   3   8   5      168.04      157.43        3.95 o   0.5265E-02
   4   8   5      465.00      445.51        8.16 o   0.1533E-02
   5   8   5      149.36      136.03        4.23 o   0.5218E-02
   6   8   5       19.76       18.83        2.07 o   0.2927E-01
   7   8   5        1.87        3.19        0.99 <   0.0000E+00
   8   8   5      107.81      100.01        3.15 o   0.8241E-02
   9   8   5       54.43       46.69        3.11 o   0.1175E-01
  -2   9   5       95.29       81.82        4.62 o   0.5984E-02
  -1   9   5       74.10       75.63        2.86 o   0.1098E-01
   0   9   5       19.26       20.12        1.78 o   0.2982E-01
   1   9   5      135.66      139.40        4.88 o   0.4367E-02
   2   9   5      142.42      141.04        3.84 o   0.5878E-02
   3   9   5       99.15      105.39        3.37 o   0.8041E-02
   4   9   5      115.25      110.02        3.43 o   0.7321E-02
   5   9   5      171.61      157.05        4.24 o   0.4862E-02
   6   9   5      169.86      151.31        4.27 o   0.4845E-02
   7   9   5       14.37       11.84        2.46 o   0.2895E-01
   8   9   5       47.01       53.90        5.34 o   0.6328E-02
   0  10   5      138.21      107.33        9.89 o   0.2321E-02
   1  10   5       59.92       59.90        4.83 o   0.7210E-02
   2  10   5       25.33       33.70        2.90 o   0.1439E-01
   3  10   5        0.65        2.80        1.37 <   0.0000E+00
   4  10   5       50.51       52.26        3.00 o   0.1172E-01
   5  10   5      175.82      158.55        4.73 o   0.4300E-02
   6  10   5      171.35      142.80        4.55 o   0.4526E-02
   7  10   5       20.96       25.31        2.94 o   0.1653E-01
   4  11   5        4.27        4.75        1.84 <   0.0000E+00
  -5  -7   6       -1.22        1.08        2.13 <   0.0000E+00
  -4  -7   6        3.00        1.90        1.49 <   0.0000E+00
  -3  -7   6       91.50       88.44        5.14 o   0.5433E-02
  -2  -7   6       49.17       49.58        4.95 o   0.7779E-02
  -7  -6   6       12.61       13.93        1.65 o   0.3951E-01
  -6  -6   6        2.57        1.59        1.20 <   0.0000E+00
  -5  -6   6      160.92      163.80        3.95 o   0.5386E-02
  -4  -6   6        3.26        5.74        1.16 <   0.0000E+00
  -3  -6   6       29.54       30.75        2.20 o   0.1961E-01
  -2  -6   6      177.09      189.54        4.59 o   0.4407E-02
  -1  -6   6      175.72      186.11        5.64 o   0.3333E-02
   0  -6   6      145.84      149.66        7.06 o   0.3164E-02
   1  -6   6        2.29        5.56        1.65 <   0.0000E+00
  -8  -5   6       11.25       12.20        2.07 o   0.2973E-01
  -7  -5   6       39.78       38.85        2.67 o   0.1465E-01
  -6  -5   6       56.37       53.19        2.96 o   0.1215E-01
  -5  -5   6       22.68       25.55        1.83 o   0.3100E-01
  -4  -5   6       64.63       55.21        2.62 o   0.1280E-01
  -3  -5   6      248.91      241.51        5.50 o   0.3110E-02
  -2  -5   6      123.07      126.67        3.66 o   0.6431E-02
  -1  -5   6       47.26       52.89        3.17 o   0.1080E-01
   0  -5   6       62.91       70.20        2.47 o   0.1377E-01
   1  -5   6       26.72       30.70        2.09 o   0.2067E-01
   2  -5   6       60.15       63.37        3.19 o   0.1083E-01
  -8  -4   6       15.58       17.57        2.02 o   0.3296E-01
  -7  -4   6        4.64        6.47        1.35 o   0.3139E-01
  -6  -4   6       12.55       15.17        1.18 o   0.5907E-01
  -5  -4   6       91.03       81.86        2.83 o   0.1001E-01
  -4  -4   6      103.02      103.23        2.96 o   0.8641E-02
  -3  -4   6       -1.91        1.29        1.01 <   0.0000E+00
  -2  -4   6       10.57        8.07        1.21 o   0.5257E-01
  -1  -4   6       30.90       33.66        2.77 o   0.1753E-01
   0  -4   6       51.27       52.03        2.33 o   0.1582E-01
   1  -4   6       54.15       58.42        2.54 o   0.1290E-01
   2  -4   6       15.21       17.19        1.44 o   0.4369E-01
   3  -4   6       58.19       56.03        2.78 o   0.1183E-01
   4  -4   6        3.06        1.11        1.91 <   0.0000E+00
  -8  -3   6        6.76        5.37        1.25 o   0.4090E-01
  -7  -3   6       20.84       21.42        1.34 o   0.3747E-01
  -6  -3   6       13.30       14.35        1.19 o   0.5830E-01
  -5  -3   6        0.68        1.90        0.81 <   0.0000E+00
  -4  -3   6      126.84      131.00        2.80 o   0.8568E-02
  -3  -3   6       -1.59        1.10        0.74 <   0.0000E+00
  -2  -3   6       61.93       62.71        2.10 o   0.1560E-01
  -1  -3   6      168.11      179.42        4.03 o   0.4964E-02
   0  -3   6      144.80      133.70        3.09 o   0.7179E-02
   1  -3   6      437.28      443.42        7.01 o   0.1841E-02
   2  -3   6       84.93       86.27        3.25 o   0.8452E-02
   3  -3   6       51.89       50.24        2.54 o   0.1477E-01
   4  -3   6       10.52       10.99        1.38 o   0.4629E-01
   5  -3   6       -0.02        1.46        1.81 <   0.0000E+00
  -8  -2   6      184.64      180.10        3.84 o   0.5079E-02
  -7  -2   6       39.15       33.60        2.45 o   0.1763E-01
  -6  -2   6        4.09        5.34        1.05 o   0.3795E-01
  -5  -2   6      126.89      121.57        3.59 o   0.6667E-02
  -4  -2   6      343.70      349.10        6.31 o   0.2308E-02
  -3  -2   6      165.96      170.23        3.51 o   0.5379E-02
  -2  -2   6       12.03       17.21        1.24 o   0.4708E-01
  -1  -2   6      508.96      514.88        9.63 o   0.1230E-02
   0  -2   6     1061.09     1056.34       15.19 o   0.5451E-03
   1  -2   6       50.56       60.09        2.05 o   0.1770E-01
   2  -2   6        3.88       11.83        0.96 o   0.4020E-01
   3  -2   6      331.10      327.74        5.41 o   0.2742E-02
   4  -2   6      219.73      213.32        4.39 o   0.4149E-02
   5  -2   6       10.42        9.74        1.34 o   0.4724E-01
   6  -2   6       24.40       31.09        3.07 o   0.1496E-01
  -8  -1   6      181.25      185.16        3.87 o   0.5180E-02
  -7  -1   6      201.41      191.83        4.08 o   0.4662E-02
  -6  -1   6      148.15      138.78        3.30 o   0.6722E-02
  -5  -1   6       43.48       42.33        2.09 o   0.1960E-01
  -4  -1   6        4.81        7.67        1.47 o   0.2925E-01
  -3  -1   6      270.62      274.54        4.53 o   0.3360E-02
  -2  -1   6      312.53      326.82        4.59 o   0.3315E-02
  -1  -1   6      218.09      203.94        3.44 o   0.5305E-02
   0  -1   6        3.30        5.12        0.85 <   0.0000E+00
   1  -1   6       78.97       74.43        2.18 o   0.1391E-01
   2  -1   6      579.41      548.11        9.62 o   0.1165E-02
   3  -1   6       90.80      102.97        2.79 o   0.1015E-01
   4  -1   6      222.50      224.73        4.00 o   0.4196E-02
   5  -1   6       11.01       18.01        1.15 o   0.4247E-01
   6  -1   6        2.88        6.32        1.34 <   0.0000E+00
  -8   0   6       58.23       49.28        2.86 o   0.1235E-01
  -7   0   6      114.47      109.71        2.89 o   0.7840E-02
  -6   0   6      136.39      144.29        2.94 o   0.6591E-02
  -5   0   6        9.71       19.25        0.91 o   0.5301E-01
  -4   0   6        3.30        5.57        0.90 <   0.0000E+00
  -3   0   6      501.93      502.36        9.31 o   0.1293E-02
  -2   0   6        0.00        0.57        0.57 <   0.0000E+00
  -1   0   6       -0.82        1.18        0.57 <   0.0000E+00
   0   0   6      338.77      333.83        5.86 o   0.2501E-02
   1   0   6      398.11      384.41        5.71 o   0.2367E-02
   2   0   6      226.39      217.40        3.73 o   0.4812E-02
   3   0   6       -1.69        0.63        0.95 <   0.0000E+00
   4   0   6       41.84       39.44        2.20 o   0.1581E-01
   5   0   6       47.57       48.03        2.22 o   0.1760E-01
   6   0   6        0.43        2.67        1.22 <   0.0000E+00
   7   0   6        4.82        0.42        2.04 <   0.0000E+00
  -8   1   6        0.14        0.46        1.25 <   0.0000E+00
  -7   1   6       90.07       85.95        2.73 o   0.9725E-02
  -6   1   6       88.18       85.66        2.56 o   0.1120E-01
  -5   1   6      216.79      212.83        4.04 o   0.4533E-02
  -4   1   6       30.49       26.74        1.98 o   0.2469E-01
  -3   1   6       13.57       22.81        0.84 o   0.4779E-01
  -2   1   6      597.44      592.37        8.83 o   0.1250E-02
  -1   1   6      259.34      260.52        3.91 o   0.4289E-02
   0   1   6       19.27       25.14        1.16 o   0.4361E-01
   1   1   6      111.94      111.27        2.38 o   0.1050E-01
   2   1   6      196.02      185.99        3.09 o   0.6243E-02
   3   1   6      187.03      194.65        3.05 o   0.5839E-02
   4   1   6      147.01      139.44        3.09 o   0.7196E-02
   5   1   6      150.28      148.41        3.16 o   0.6970E-02
   6   1   6      101.31      106.17        2.80 o   0.9391E-02
   7   1   6       56.54       63.70        3.10 o   0.1108E-01
   8   1   6       62.52       59.19        4.16 o   0.8202E-02
  -8   2   6       -2.27        0.34        1.57 <   0.0000E+00
  -7   2   6      118.24      108.15        3.13 o   0.7919E-02
  -6   2   6      229.35      216.78        4.15 o   0.4297E-02
  -5   2   6      266.62      258.46        4.41 o   0.3744E-02
  -4   2   6      210.79      218.49        3.64 o   0.4757E-02
  -3   2   6      141.27      139.36        2.66 o   0.8274E-02
  -2   2   6      117.34      107.18        2.49 o   0.9995E-02
  -1   2   6        6.92       12.98        0.67 o   0.7727E-01
   0   2   6      640.35      632.57        8.08 o   0.1273E-02
   1   2   6      856.93      854.53       12.35 o   0.7247E-03
   2   2   6      520.04      494.29        6.75 o   0.1752E-02
   3   2   6      519.66      486.43        6.80 o   0.1741E-02
   4   2   6      116.87      118.38        2.39 o   0.1046E-01
   5   2   6      578.75      584.78        7.66 o   0.1415E-02
   6   2   6      114.39      100.27        2.75 o   0.9157E-02
   7   2   6        7.21       11.49        1.10 o   0.4803E-01
   8   2   6       45.18       55.67        3.34 o   0.1021E-01
  -7   3   6       49.68       44.71        3.22 o   0.1187E-01
  -6   3   6       63.06       47.17        2.45 o   0.1390E-01
  -5   3   6      378.22      374.84        5.86 o   0.2230E-02
  -4   3   6      146.69      163.44        2.97 o   0.6712E-02
  -3   3   6        8.30        7.77        0.76 o   0.7491E-01
  -2   3   6      176.71      162.42        2.84 o   0.7135E-02
  -1   3   6      214.45      218.60        3.67 o   0.4625E-02
   0   3   6      399.05      397.95        5.00 o   0.2666E-02
   1   3   6      343.95      337.46        4.38 o   0.3320E-02
   2   3   6      285.61      294.24        4.69 o   0.3402E-02
   3   3   6      207.20      201.58        3.17 o   0.5919E-02
   4   3   6       12.54       13.42        0.89 o   0.7850E-01
   5   3   6       52.26       50.78        1.87 o   0.1999E-01
   6   3   6       79.88       76.62        2.19 o   0.1370E-01
   7   3   6        4.76        8.03        1.08 o   0.3970E-01
   8   3   6        1.31        5.20        0.95 <   0.0000E+00
  -7   4   6        3.46        0.75        2.30 <   0.0000E+00
  -6   4   6      127.73      127.66        3.48 o   0.6853E-02
  -5   4   6       15.70       14.54        1.17 o   0.5821E-01
  -4   4   6      100.50      102.60        2.56 o   0.1052E-01
  -3   4   6      413.23      412.64        6.10 o   0.2175E-02
  -2   4   6       28.39       27.36        1.46 o   0.3093E-01
  -1   4   6       63.46       57.78        1.63 o   0.2072E-01
   0   4   6      126.25      128.33        2.22 o   0.9296E-02
   1   4   6       83.87       82.67        1.67 o   0.1766E-01
   2   4   6      253.25      261.35        3.85 o   0.4160E-02
   3   4   6       27.92       36.85        1.37 o   0.2781E-01
   4   4   6       78.00       71.50        1.94 o   0.1573E-01
   5   4   6      203.82      204.73        3.37 o   0.5566E-02
   6   4   6      167.03      184.93        2.86 o   0.6447E-02
   7   4   6       46.35       49.10        2.21 o   0.1683E-01
   8   4   6        4.84        7.37        1.17 o   0.3700E-01
   9   4   6        5.92       13.62        2.02 <   0.0000E+00
  -6   5   6       18.45       20.94        1.71 o   0.3679E-01
  -5   5   6       88.88       86.80        2.79 o   0.1027E-01
  -4   5   6      193.76      186.35        3.39 o   0.5528E-02
  -3   5   6       30.29       35.44        1.51 o   0.2468E-01
  -2   5   6        3.26        2.75        0.66 <   0.0000E+00
  -1   5   6      352.42      354.53        4.84 o   0.2967E-02
   0   5   6       12.94        8.71        0.82 o   0.8583E-01
   1   5   6       -0.90        1.58        0.50 <   0.0000E+00
   2   5   6       41.86       51.61        1.27 o   0.2347E-01
   3   5   6     1121.18     1130.19       13.78 o   0.5687E-03
   4   5   6      946.22      966.07       11.14 o   0.7678E-03
   5   5   6        2.39        4.60        0.72 <   0.0000E+00
   6   5   6      157.37      163.10        2.99 o   0.6715E-02
   7   5   6       91.22       89.72        2.63 o   0.1074E-01
   8   5   6       18.30       24.00        1.39 o   0.3537E-01
   9   5   6       85.22       92.04        3.61 o   0.7082E-02
  -5   6   6       48.84       49.09        3.23 o   0.1136E-01
  -4   6   6      144.16      140.34        3.15 o   0.7143E-02
  -3   6   6       82.89       87.01        2.30 o   0.1225E-01
  -2   6   6      342.11      356.65        5.18 o   0.2743E-02
  -1   6   6      389.53      391.06        4.79 o   0.2849E-02
   0   6   6       55.95       52.04        1.74 o   0.2070E-01
   1   6   6      116.19      123.49        1.98 o   0.1187E-01
   2   6   6      470.00      468.94        5.83 o   0.2132E-02
   3   6   6      483.77      481.27        5.76 o   0.2130E-02
   4   6   6       95.90       97.07        2.17 o   0.1228E-01
   5   6   6       28.21       22.63        1.66 o   0.3060E-01
   6   6   6       92.08       85.40        2.30 o   0.1224E-01
   7   6   6      250.11      241.09        4.10 o   0.4163E-02
   8   6   6      101.22      111.46        2.91 o   0.8167E-02
   9   6   6        0.67        3.92        1.37 <   0.0000E+00
  -4   7   6       87.79       85.33        3.50 o   0.8217E-02
  -3   7   6      247.55      260.95        4.63 o   0.3549E-02
  -2   7   6      124.00      124.92        2.68 o   0.8993E-02
  -1   7   6        1.15        2.15        0.73 <   0.0000E+00
   0   7   6      677.44      694.37        9.26 o   0.1082E-02
   1   7   6        3.41        4.09        0.75 <   0.0000E+00
   2   7   6       52.06       65.85        1.52 o   0.1864E-01
   3   7   6       45.70       51.62        1.60 o   0.2341E-01
   4   7   6      108.67      107.94        2.05 o   0.1240E-01
   5   7   6      411.67      380.31        7.22 o   0.1841E-02
   6   7   6       43.66       42.15        2.24 o   0.1826E-01
   7   7   6       43.21       41.27        2.43 o   0.1585E-01
   8   7   6       34.58       30.59        1.95 o   0.2351E-01
   9   7   6       11.32       11.31        2.02 o   0.3280E-01
  -3   8   6       19.99       25.09        2.16 o   0.2067E-01
  -2   8   6       90.19       82.88        3.05 o   0.9304E-02
  -1   8   6       16.82       18.27        1.35 o   0.4270E-01
   0   8   6       25.69       33.14        1.60 o   0.2528E-01
   1   8   6        5.23        5.53        0.75 o   0.5954E-01
   2   8   6       75.07       70.01        3.14 o   0.9910E-02
   3   8   6        2.47        3.20        1.18 <   0.0000E+00
   4   8   6       57.15       51.30        2.73 o   0.1308E-01
   5   8   6      242.86      229.72        5.16 o   0.3355E-02
   6   8   6        3.12        2.45        0.99 <   0.0000E+00
   7   8   6       55.83       52.43        3.16 o   0.1122E-01
   8   8   6        7.90       10.75        1.26 o   0.4365E-01
  -1   9   6       69.03       61.04        3.36 o   0.9671E-02
   0   9   6      168.63      165.53        4.09 o   0.5074E-02
   1   9   6      184.78      190.78        5.92 o   0.3354E-02
   2   9   6       13.98       19.89        2.25 o   0.2335E-01
   3   9   6        1.30        1.40        1.51 <   0.0000E+00
   4   9   6       46.88       45.98        2.78 o   0.1367E-01
   5   9   6       83.18       72.03        3.41 o   0.8681E-02
   6   9   6      111.37      112.05        3.95 o   0.6385E-02
   7   9   6       69.46       64.20        4.54 o   0.7138E-02
   8   9   6      113.81       83.79        4.80 o   0.5274E-02
   0  10   6       10.44        8.33        4.94 <   0.0000E+00
   1  10   6      156.71      156.62        7.13 o   0.3024E-02
   2  10   6       43.99       42.23        3.72 o   0.1093E-01
   3  10   6       56.36       53.48        3.49 o   0.9673E-02
   4  10   6       58.10       58.53        3.31 o   0.1035E-01
   5  10   6        8.80       10.58        1.79 o   0.3248E-01
   6  10   6      287.12      237.79        6.86 o   0.2322E-02
   7  10   6      102.14       83.66        6.57 o   0.4064E-02
  -5  -6   7       11.33       12.31        2.51 o   0.2638E-01
  -4  -6   7       17.32       17.19        2.12 o   0.3065E-01
  -3  -6   7       52.61       47.66        4.33 o   0.8582E-02
  -2  -6   7       52.71       48.55        4.04 o   0.9201E-02
  -1  -6   7       77.78       71.80        5.31 o   0.5766E-02
  -7  -5   7        3.73        2.08        1.84 <   0.0000E+00
  -6  -5   7       46.25       44.52        3.22 o   0.1233E-01
  -5  -5   7      225.70      232.01        5.28 o   0.3384E-02
  -4  -5   7        3.29        5.41        1.41 <   0.0000E+00
  -3  -5   7       42.55       45.24        3.18 o   0.1302E-01
  -2  -5   7       77.71       68.00        3.51 o   0.8713E-02
  -1  -5   7       59.96       52.64        3.44 o   0.1014E-01
   0  -5   7       90.96       95.67        5.45 o   0.4791E-02
   1  -5   7       20.16       26.72        2.66 o   0.1566E-01
  -7  -4   7       49.86       49.52        3.35 o   0.1141E-01
  -6  -4   7       11.35       13.36        1.42 o   0.4656E-01
  -5  -4   7       36.41       37.08        2.66 o   0.1371E-01
  -4  -4   7        5.54        6.26        1.17 o   0.3942E-01
  -3  -4   7        3.03        2.97        1.24 <   0.0000E+00
  -2  -4   7       31.81       35.25        2.33 o   0.1740E-01
  -1  -4   7       58.62       58.86        3.52 o   0.1002E-01
   0  -4   7       20.23       30.32        2.33 o   0.1437E-01
   1  -4   7        4.48        7.69        1.34 o   0.3108E-01
   2  -4   7       85.03       90.67        3.54 o   0.7960E-02
   3  -4   7       56.21       62.63        7.59 o   0.4742E-02
  -8  -3   7       83.64       74.44        5.40 o   0.5467E-02
  -7  -3   7        9.55       16.72        1.47 o   0.3121E-01
  -6  -3   7       -1.03        0.28        0.97 <   0.0000E+00
  -5  -3   7        1.24        2.02        1.15 <   0.0000E+00
  -4  -3   7       80.44       80.29        2.45 o   0.1229E-01
  -3  -3   7       10.60        9.69        1.10 o   0.5820E-01
  -2  -3   7       17.55       22.70        1.32 o   0.4684E-01
  -1  -3   7      115.64      111.95        2.91 o   0.8626E-02
   0  -3   7      101.46       97.47        3.50 o   0.7657E-02
   1  -3   7       11.72       17.41        1.40 o   0.4627E-01
   2  -3   7       36.96       34.53        2.72 o   0.1630E-01
   3  -3   7       90.12      103.38        3.56 o   0.7596E-02
   4  -3   7        6.22        6.12        1.98 o   0.2468E-01
  -8  -2   7        8.91        9.17        1.53 o   0.3831E-01
  -7  -2   7      141.86      141.31        4.35 o   0.5213E-02
  -6  -2   7      126.45      112.23        4.04 o   0.5939E-02
  -5  -2   7       35.10       34.13        2.45 o   0.1863E-01
  -4  -2   7       71.59       66.16        2.34 o   0.1364E-01
  -3  -2   7       23.74       23.48        1.67 o   0.2919E-01
  -2  -2   7      438.59      439.52        6.94 o   0.1858E-02
  -1  -2   7       95.29       95.17        2.44 o   0.1072E-01
   0  -2   7        0.70        1.18        1.10 <   0.0000E+00
   1  -2   7      153.93      147.32        3.64 o   0.5981E-02
   2  -2   7       68.27       66.51        2.40 o   0.1360E-01
   3  -2   7      339.96      353.20        5.57 o   0.2601E-02
   4  -2   7      168.53      174.73        4.16 o   0.4576E-02
   5  -2   7        9.92       16.72        2.39 o   0.2584E-01
  -8  -1   7       74.75       59.78        3.87 o   0.8057E-02
  -7  -1   7      162.62      153.73        3.77 o   0.5613E-02
  -6  -1   7      152.09      150.02        3.42 o   0.6391E-02
  -5  -1   7       48.92       46.16        2.87 o   0.1343E-01
  -4  -1   7      211.52      204.75        4.94 o   0.3492E-02
  -3  -1   7      161.01      154.30        3.78 o   0.5624E-02
  -2  -1   7       -0.59        0.61        0.72 <   0.0000E+00
  -1  -1   7       48.14       49.62        1.80 o   0.1904E-01
   0  -1   7      229.75      232.23        4.55 o   0.3915E-02
   1  -1   7      321.20      299.59        5.07 o   0.2970E-02
   2  -1   7      288.94      298.06        4.79 o   0.3315E-02
   3  -1   7      145.76      147.11        3.25 o   0.6275E-02
   4  -1   7       12.21       13.12        1.27 o   0.5105E-01
   5  -1   7       80.21       86.64        3.10 o   0.9723E-02
   6  -1   7       61.93       63.74        6.04 o   0.5332E-02
  -8   0   7       55.94       51.90        3.16 o   0.1141E-01
  -7   0   7        2.12        1.54        1.09 <   0.0000E+00
  -6   0   7       80.40       76.67        2.53 o   0.1190E-01
  -5   0   7      329.38      321.34        5.17 o   0.2877E-02
  -4   0   7       37.13       36.18        2.40 o   0.1848E-01
  -3   0   7       13.97       16.49        1.35 o   0.5367E-01
  -2   0   7       -0.61        0.49        0.71 <   0.0000E+00
  -1   0   7      134.35      143.45        2.69 o   0.8346E-02
   0   0   7      402.05      395.51        6.95 o   0.1910E-02
   1   0   7      102.41       95.27        2.97 o   0.8971E-02
   2   0   7        7.55       10.28        1.06 o   0.5097E-01
   3   0   7       -0.85        0.97        1.15 <   0.0000E+00
   4   0   7      270.54      276.35        4.65 o   0.3528E-02
   5   0   7        7.61       11.19        1.25 o   0.4331E-01
   6   0   7        0.90        5.07        1.27 <   0.0000E+00
  -8   1   7        0.89        1.37        1.97 <   0.0000E+00
  -7   1   7       29.42       37.27        2.16 o   0.2220E-01
  -6   1   7       62.76       63.62        2.46 o   0.1383E-01
  -5   1   7       14.69       13.24        1.13 o   0.6226E-01
  -4   1   7      171.44      175.21        3.24 o   0.6365E-02
  -3   1   7      369.01      353.03        6.54 o   0.2148E-02
  -2   1   7       29.45       39.65        1.70 o   0.2468E-01
  -1   1   7        2.82        5.61        0.73 <   0.0000E+00
   0   1   7       60.36       55.40        1.78 o   0.1926E-01
   1   1   7       27.64       32.97        1.82 o   0.2600E-01
   2   1   7      146.36      137.27        2.73 o   0.8180E-02
   3   1   7       12.80       10.62        0.96 o   0.7343E-01
   4   1   7      253.46      263.72        4.04 o   0.4199E-02
   5   1   7      166.75      172.18        3.22 o   0.5971E-02
   6   1   7       63.78       69.57        2.65 o   0.1151E-01
   7   1   7      123.68      125.40        5.25 o   0.4411E-02
  -7   2   7       21.40       17.90        1.73 o   0.3369E-01
  -6   2   7       41.00       39.40        2.23 o   0.1676E-01
  -5   2   7      191.20      181.33        3.68 o   0.5049E-02
  -4   2   7       70.66       71.41        2.35 o   0.1265E-01
  -3   2   7      167.72      173.43        3.87 o   0.4868E-02
  -2   2   7      316.96      307.94        6.36 o   0.2382E-02
  -1   2   7        5.15        4.77        0.68 o   0.6544E-01
   0   2   7      116.32      114.26        2.37 o   0.1030E-01
   1   2   7      478.01      469.63        7.41 o   0.1666E-02
   2   2   7      359.78      339.17        5.80 o   0.2451E-02
   3   2   7      252.64      252.50        3.90 o   0.4358E-02
   4   2   7      286.82      272.48        4.37 o   0.3649E-02
   5   2   7      248.62      244.35        4.12 o   0.4003E-02
   6   2   7       61.55       69.36        2.36 o   0.1310E-01
   7   2   7        1.24        1.42        1.13 <   0.0000E+00
  -7   3   7      102.12       94.75        4.02 o   0.6493E-02
  -6   3   7       64.53       61.63        2.58 o   0.1277E-01
  -5   3   7       29.53       25.82        2.08 o   0.2384E-01
  -4   3   7      156.92      153.69        3.44 o   0.6261E-02
  -3   3   7      332.91      344.99        5.18 o   0.2790E-02
  -2   3   7      827.19      844.41       12.10 o   0.7679E-03
  -1   3   7       97.86       93.41        2.19 o   0.1244E-01
   0   3   7        9.53       10.59        0.84 o   0.7201E-01
   1   3   7      177.66      171.92        2.92 o   0.6929E-02
   2   3   7      339.07      324.86        5.48 o   0.2672E-02
   3   3   7      205.81      199.98        3.32 o   0.5658E-02
   4   3   7       -0.42        0.78        0.78 <   0.0000E+00
   5   3   7       86.07       84.81        2.29 o   0.1268E-01
   6   3   7       97.84       96.16        2.69 o   0.1016E-01
   7   3   7       98.43      102.69        3.29 o   0.8257E-02
   8   3   7       60.64       59.54        3.54 o   0.9532E-02
  -6   4   7        7.69        8.34        1.40 o   0.3899E-01
  -5   4   7      150.67      154.22        3.81 o   0.5769E-02
  -4   4   7      106.23      100.08        2.70 o   0.9695E-02
  -3   4   7       20.38       27.89        1.35 o   0.2880E-01
  -2   4   7      162.46      184.99        2.77 o   0.6664E-02
  -1   4   7      122.86      108.21        2.80 o   0.8697E-02
   0   4   7       28.29       22.75        1.42 o   0.3583E-01
   1   4   7       36.46       44.93        1.42 o   0.2756E-01
   2   4   7       -0.79        0.59        0.63 <   0.0000E+00
   3   4   7      282.05      272.78        4.74 o   0.3389E-02
   4   4   7       42.60       45.68        1.93 o   0.1977E-01
   5   4   7      229.03      216.47        3.68 o   0.4848E-02
   6   4   7       94.58       86.18        2.47 o   0.1123E-01
   7   4   7       -1.61        0.84        0.96 <   0.0000E+00
   8   4   7       45.07       47.02        2.93 o   0.1241E-01
  -5   5   7        3.18        1.39        1.14 <   0.0000E+00
  -4   5   7       10.20       14.70        1.07 o   0.4926E-01
  -3   5   7        9.84       13.17        0.98 o   0.5852E-01
  -2   5   7      139.18      137.94        2.59 o   0.8834E-02
  -1   5   7      245.26      251.99        3.91 o   0.4235E-02
   0   5   7        0.51        1.09        0.69 <   0.0000E+00
   1   5   7       64.95       60.60        1.60 o   0.2094E-01
   2   5   7      158.94      162.92        2.43 o   0.8764E-02
   3   5   7      149.52      144.88        3.32 o   0.6652E-02
   4   5   7      168.75      163.37        2.89 o   0.7183E-02
   5   5   7        3.46        4.58        0.77 o   0.4739E-01
   6   5   7       51.48       50.68        1.94 o   0.1934E-01
   7   5   7      170.22      172.89        3.58 o   0.5596E-02
   8   5   7        9.76       15.54        1.39 o   0.3935E-01
  -5   6   7        3.39        3.35        1.55 <   0.0000E+00
  -4   6   7       75.17       75.85        2.62 o   0.1187E-01
  -3   6   7      180.12      177.57        3.28 o   0.6123E-02
  -2   6   7       44.69       43.60        1.70 o   0.2374E-01
  -1   6   7      360.83      364.22        5.09 o   0.2671E-02
   0   6   7      374.70      388.97        5.15 o   0.2602E-02
   1   6   7      223.33      222.73        3.12 o   0.5793E-02
   2   6   7       71.77       68.63        1.67 o   0.1907E-01
   3   6   7       -0.92        1.81        0.61 <   0.0000E+00
   4   6   7       40.65       43.15        1.77 o   0.2242E-01
   5   6   7      246.00      248.33        3.77 o   0.4565E-02
   6   6   7      549.07      542.69        7.51 o   0.1534E-02
   7   6   7       35.08       35.86        1.93 o   0.2050E-01
   8   6   7        8.15       11.06        1.52 o   0.3688E-01
  -4   7   7       25.03       24.26        2.95 o   0.1828E-01
  -3   7   7       17.84       27.18        1.34 o   0.3092E-01
  -2   7   7      166.45      152.32        3.25 o   0.6444E-02
  -1   7   7      206.18      221.55        3.58 o   0.4728E-02
   0   7   7      109.67      118.40        2.33 o   0.1085E-01
   1   7   7       63.83       66.41        1.81 o   0.1795E-01
   2   7   7       22.72       24.69        1.13 o   0.4138E-01
   3   7   7       47.23       47.46        1.84 o   0.1910E-01
   4   7   7      290.34      272.68        4.60 o   0.3444E-02
   5   7   7       45.60       49.16        2.68 o   0.1455E-01
   6   7   7       64.13       67.31        2.99 o   0.9591E-02
   7   7   7      152.49      148.73        4.01 o   0.5400E-02
   8   7   7       30.81       34.99        2.65 o   0.1717E-01
  -2   8   7        0.83        2.06        1.00 <   0.0000E+00
  -1   8   7       26.86       31.20        1.75 o   0.2653E-01
   0   8   7      286.64      284.01        4.64 o   0.3431E-02
   1   8   7       11.17       11.72        0.91 o   0.7252E-01
   2   8   7       88.34       89.28        1.99 o   0.1411E-01
   3   8   7       79.67       79.45        2.38 o   0.1247E-01
   4   8   7       -0.24        2.55        0.92 <   0.0000E+00
   5   8   7        0.80        1.46        0.77 <   0.0000E+00
   6   8   7        0.92        2.77        1.10 <   0.0000E+00
   7   8   7       84.22       71.79        3.50 o   0.8391E-02
   8   8   7       28.19       25.37        2.46 o   0.2064E-01
  -1   9   7       16.31       14.77        2.49 o   0.2679E-01
   0   9   7      105.83      106.61        3.38 o   0.7620E-02
   1   9   7       82.62       80.53        2.69 o   0.1103E-01
   2   9   7       10.78       17.90        1.86 o   0.2721E-01
   3   9   7       22.65       26.15        1.92 o   0.2389E-01
   4   9   7       19.66       21.35        1.73 o   0.3286E-01
   5   9   7       11.39       14.30        1.64 o   0.4055E-01
   6   9   7       -0.41        0.36        1.78 <   0.0000E+00
   7   9   7      132.02      129.66        5.02 o   0.4677E-02
   1  10   7      210.61      195.23        6.49 o   0.2864E-02
   2  10   7      104.41       96.47        4.92 o   0.5363E-02
   3  10   7       58.69       57.30        4.01 o   0.8775E-02
   4  10   7       80.32       72.46        4.32 o   0.6973E-02
   5  10   7      139.45      114.94        5.16 o   0.4430E-02
   6  10   7       57.69       48.09        6.05 o   0.5873E-02
  -4  -5   8       50.74       42.41        5.17 o   0.7324E-02
  -3  -5   8       49.92       44.69        3.97 o   0.9325E-02
  -2  -5   8       66.11       59.29        4.37 o   0.7589E-02
  -1  -5   8       18.75       39.59        4.43 o   0.7157E-02
  -6  -4   8       47.72       43.94        3.69 o   0.1011E-01
  -5  -4   8       27.93       33.89        2.26 o   0.1747E-01
  -4  -4   8        4.55        0.56        1.45 o   0.2894E-01
  -3  -4   8       92.74       80.70        3.46 o   0.8093E-02
  -2  -4   8       37.53       42.83        2.69 o   0.1639E-01
  -1  -4   8        1.46        2.01        1.33 <   0.0000E+00
   0  -4   8       18.05       21.66        2.59 o   0.2254E-01
   1  -4   8       47.80       37.99        4.65 o   0.8387E-02
  -7  -3   8       11.62       17.38        2.36 o   0.2207E-01
  -6  -3   8       51.98       42.35        3.44 o   0.1087E-01
  -5  -3   8      129.92      135.14        3.83 o   0.6183E-02
  -4  -3   8       -0.53        1.59        1.04 <   0.0000E+00
  -3  -3   8        1.61        3.12        0.98 <   0.0000E+00
  -2  -3   8       43.24       44.90        2.27 o   0.1806E-01
  -1  -3   8       21.21       20.83        1.57 o   0.3263E-01
   0  -3   8       39.56       45.67        2.48 o   0.1731E-01
   1  -3   8       -0.23        1.85        1.67 <   0.0000E+00
   2  -3   8       16.70       19.41        1.76 o   0.3088E-01
   3  -3   8       48.78       43.83        5.33 o   0.7249E-02
  -7  -2   8        9.23       14.17        2.15 o   0.2772E-01
  -6  -2   8       58.18       57.40        3.12 o   0.1133E-01
  -5  -2   8      103.09      100.67        3.15 o   0.8438E-02
  -4  -2   8      119.38      120.06        3.03 o   0.7432E-02
  -3  -2   8       -0.31        1.15        1.09 <   0.0000E+00
  -2  -2   8       10.43       11.49        1.08 o   0.5854E-01
  -1  -2   8       86.72       90.79        2.39 o   0.1144E-01
   0  -2   8       13.25       21.78        1.24 o   0.3761E-01
   1  -2   8       40.03       46.02        2.46 o   0.1356E-01
   2  -2   8      192.51      210.22        4.03 o   0.4714E-02
   3  -2   8       65.59       63.79        2.82 o   0.1180E-01
   4  -2   8       25.30       32.59        2.61 o   0.1989E-01
  -7  -1   8        9.75        8.91        1.93 o   0.3187E-01
  -6  -1   8       28.08       30.83        2.21 o   0.1932E-01
  -5  -1   8      146.14      142.79        4.31 o   0.4793E-02
  -4  -1   8      348.89      338.98        5.90 o   0.2449E-02
  -3  -1   8       20.86       22.78        1.38 o   0.4276E-01
  -2  -1   8       12.60       12.21        1.16 o   0.5245E-01
  -1  -1   8      110.75      114.57        2.59 o   0.9918E-02
   0  -1   8      464.12      451.72        8.11 o   0.1545E-02
   1  -1   8      203.73      209.79        4.45 o   0.4250E-02
   2  -1   8        9.19       21.00        1.11 o   0.3314E-01
   3  -1   8      219.81      216.21        4.32 o   0.4210E-02
   4  -1   8      203.09      208.49        4.20 o   0.4512E-02
   5  -1   8        4.47        4.19        1.72 <   0.0000E+00
  -7   0   8       54.36       52.76        3.00 o   0.1221E-01
  -6   0   8        6.97        9.57        1.61 o   0.3231E-01
  -5   0   8       16.03       19.78        1.60 o   0.3237E-01
  -4   0   8      346.31      337.86        6.47 o   0.2239E-02
  -3   0   8      119.21      107.89        2.96 o   0.8360E-02
  -2   0   8      112.91      120.28        2.83 o   0.8250E-02
  -1   0   8      120.34      129.46        2.68 o   0.9179E-02
   0   0   8        0.08        4.36        0.81 <   0.0000E+00
   1   0   8        4.60        6.28        1.22 o   0.3466E-01
   2   0   8       49.68       47.27        2.24 o   0.1639E-01
   3   0   8       80.51       79.82        2.42 o   0.1241E-01
   4   0   8        3.85        6.29        1.03 o   0.3735E-01
   5   0   8        6.41        9.06        1.15 o   0.4322E-01
  -7   1   8        1.13        0.28        1.34 <   0.0000E+00
  -6   1   8       22.92       29.50        1.65 o   0.3009E-01
  -5   1   8       16.24       16.11        1.57 o   0.4161E-01
  -4   1   8        6.92        5.09        1.17 o   0.4436E-01
  -3   1   8      359.18      373.72        6.53 o   0.1950E-02
  -2   1   8       34.26       37.13        1.98 o   0.2332E-01
  -1   1   8        8.26       19.24        0.94 o   0.4738E-01
   0   1   8        3.60        6.82        0.91 o   0.4117E-01
   1   1   8       32.64       34.19        2.20 o   0.2150E-01
   2   1   8       56.95       51.78        2.43 o   0.1401E-01
   3   1   8       55.38       59.63        2.29 o   0.1581E-01
   4   1   8      138.17      133.10        2.98 o   0.7349E-02
   5   1   8       79.92       81.98        2.59 o   0.1149E-01
   6   1   8       12.39       17.38        1.44 o   0.4818E-01
  -7   2   8       22.21       24.13        2.04 o   0.2283E-01
  -6   2   8        5.48        4.26        1.20 o   0.3839E-01
  -5   2   8        3.90        5.59        1.01 o   0.3829E-01
  -4   2   8       33.08       34.49        2.42 o   0.1669E-01
  -3   2   8      167.23      175.19        3.99 o   0.5024E-02
  -2   2   8      120.85      121.37        2.55 o   0.9612E-02
  -1   2   8      302.89      297.82        4.80 o   0.3132E-02
   0   2   8       54.26       63.55        2.10 o   0.1571E-01
   1   2   8       39.54       42.57        2.29 o   0.1557E-01
   2   2   8      306.66      310.51        5.51 o   0.2795E-02
   3   2   8       75.46       84.38        2.26 o   0.1241E-01
   4   2   8      168.39      163.00        3.22 o   0.6203E-02
   5   2   8        8.37        8.40        1.18 o   0.4813E-01
   6   2   8       18.22       25.31        1.35 o   0.3676E-01
   7   2   8      179.40      193.75        8.29 o   0.2322E-02
  -6   3   8       44.74       41.89        3.55 o   0.1135E-01
  -5   3   8       49.58       50.63        2.37 o   0.1616E-01
  -4   3   8       66.90       60.86        2.34 o   0.1408E-01
  -3   3   8      298.77      297.87        5.71 o   0.2732E-02
  -2   3   8      224.15      227.76        3.86 o   0.4515E-02
  -1   3   8      165.09      169.16        3.14 o   0.6179E-02
   0   3   8      374.92      371.85        5.61 o   0.2483E-02
   1   3   8      162.62      160.32        3.35 o   0.6249E-02
   2   3   8        2.41        4.26        1.03 <   0.0000E+00
   3   3   8        0.21        3.46        0.87 <   0.0000E+00
   4   3   8      174.65      170.31        3.25 o   0.6288E-02
   5   3   8      432.18      424.34        6.62 o   0.1961E-02
   6   3   8       69.60       66.26        2.46 o   0.1316E-01
   7   3   8        7.74       15.43        1.68 o   0.3023E-01
  -6   4   8       25.14       24.03        2.19 o   0.2459E-01
  -5   4   8       14.56       23.31        1.74 o   0.2342E-01
  -4   4   8       23.50       26.10        1.64 o   0.2834E-01
  -3   4   8        4.26        5.08        1.02 o   0.3957E-01
  -2   4   8      304.42      294.03        5.09 o   0.2960E-02
  -1   4   8       49.80       57.06        2.04 o   0.1683E-01
   0   4   8       94.33      101.28        2.38 o   0.1054E-01
   1   4   8       74.18       70.68        2.20 o   0.1411E-01
   2   4   8       -1.19        0.54        0.79 <   0.0000E+00
   3   4   8      135.99      121.85        3.09 o   0.7499E-02
   4   4   8       76.61       71.16        2.29 o   0.1344E-01
   5   4   8       59.74       61.71        2.23 o   0.1457E-01
   6   4   8       47.57       42.39        2.19 o   0.1765E-01
   7   4   8        9.32       14.07        1.91 o   0.2641E-01
  -5   5   8        5.09        6.24        1.37 o   0.3233E-01
  -4   5   8       -1.39        0.52        1.06 <   0.0000E+00
  -3   5   8        4.67        6.99        1.02 o   0.4175E-01
  -2   5   8      124.22      127.25        2.78 o   0.8637E-02
  -1   5   8       30.03       28.39        1.70 o   0.2895E-01
   0   5   8       66.16       68.74        1.83 o   0.1699E-01
   1   5   8      212.53      213.31        3.13 o   0.5917E-02
   2   5   8      239.65      231.01        3.57 o   0.4879E-02
   3   5   8       -0.34        4.25        0.81 <   0.0000E+00
   4   5   8      154.55      173.67        3.36 o   0.5681E-02
   5   5   8      220.85      227.55        3.68 o   0.4599E-02
   6   5   8      119.93      124.30        2.64 o   0.9257E-02
   7   5   8       -0.59        0.59        1.23 <   0.0000E+00
  -4   6   8       15.32       16.71        1.51 o   0.4554E-01
  -3   6   8        7.24        6.09        1.09 o   0.4859E-01
  -2   6   8       53.25       51.10        2.49 o   0.1487E-01
  -1   6   8      217.91      219.38        3.80 o   0.4778E-02
   0   6   8      187.10      178.22        2.87 o   0.6873E-02
   1   6   8       77.52       82.19        1.95 o   0.1537E-01
   2   6   8       13.84       17.38        0.89 o   0.5318E-01
   3   6   8      108.53      110.81        2.13 o   0.1160E-01
   4   6   8      146.35      148.42        3.01 o   0.7291E-02
   5   6   8        3.44        5.63        0.94 o   0.3875E-01
   6   6   8      110.36      107.95        2.93 o   0.8758E-02
   7   6   8      261.47      257.75        5.28 o   0.3159E-02
  -3   7   8       24.30       29.25        2.38 o   0.1661E-01
  -2   7   8        0.74        0.41        1.29 <   0.0000E+00
  -1   7   8      321.69      328.79        4.80 o   0.3132E-02
   0   7   8       23.35       20.83        1.30 o   0.4310E-01
   1   7   8       81.56       81.98        1.92 o   0.1416E-01
   2   7   8      488.93      494.81        6.24 o   0.1899E-02
   3   7   8      214.61      207.26        3.12 o   0.5909E-02
   4   7   8       75.51       73.49        1.89 o   0.1643E-01
   5   7   8       -1.15        0.42        1.15 <   0.0000E+00
   6   7   8      104.12       99.64        4.07 o   0.6497E-02
   7   7   8       92.85       86.66        3.34 o   0.8396E-02
  -2   8   8        9.63       11.81        2.16 o   0.2826E-01
  -1   8   8       16.54       13.39        1.59 o   0.4160E-01
   0   8   8       91.70       93.40        2.49 o   0.1079E-01
   1   8   8      175.54      173.83        3.18 o   0.6385E-02
   2   8   8       12.32       19.91        1.76 o   0.2964E-01
   3   8   8       52.60       46.72        2.52 o   0.1474E-01
   4   8   8       70.57       67.40        2.45 o   0.1313E-01
   5   8   8       13.03       19.29        1.30 o   0.4006E-01
   6   8   8       -0.05        0.34        1.07 <   0.0000E+00
   7   8   8        1.41        6.10        2.07 <   0.0000E+00
   0   9   8       11.01       16.54        1.28 o   0.4465E-01
   1   9   8        1.63        1.76        0.82 <   0.0000E+00
   2   9   8       64.34       57.19        2.66 o   0.1262E-01
   3   9   8       60.69       50.53        3.55 o   0.9756E-02
   4   9   8        2.83        4.55        1.70 <   0.0000E+00
   5   9   8       44.94       44.28        3.76 o   0.1070E-01
   6   9   8       15.76       19.16        2.11 o   0.2604E-01
   2  10   8       38.80       37.69        4.15 o   0.1044E-01
   3  10   8      144.96      128.68        5.61 o   0.3993E-02
   4  10   8      158.10      137.29        6.02 o   0.3564E-02
  -3  -4   9        6.66        5.34        2.62 <   0.0000E+00
  -2  -4   9       18.22       22.93        2.83 o   0.1771E-01
  -5  -3   9       76.90       72.06        4.87 o   0.6319E-02
  -4  -3   9       18.53       11.12        2.74 o   0.2285E-01
  -3  -3   9       26.15       25.78        2.20 o   0.2403E-01
  -2  -3   9       25.58       30.40        2.57 o   0.1569E-01
  -1  -3   9        7.05        6.45        1.76 o   0.2955E-01
   0  -3   9        0.85        0.69        2.14 <   0.0000E+00
   1  -3   9       -0.26        3.09        2.68 <   0.0000E+00
  -6  -2   9        0.79        0.97        1.41 <   0.0000E+00
  -5  -2   9       49.79       44.40        2.77 o   0.1381E-01
  -4  -2   9       46.00       41.65        2.55 o   0.1562E-01
  -3  -2   9      112.48      114.54        3.34 o   0.7307E-02
  -2  -2   9       -0.05        0.81        1.12 <   0.0000E+00
  -1  -2   9       -1.66        0.83        0.96 <   0.0000E+00
   0  -2   9      113.04      114.73        3.30 o   0.7437E-02
   1  -2   9        5.46        5.11        1.50 o   0.3056E-01
   2  -2   9       53.55       56.33        3.15 o   0.1172E-01
  -6  -1   9        8.00        8.06        2.05 o   0.2712E-01
  -5  -1   9       50.25       47.94        2.85 o   0.1308E-01
  -4  -1   9       60.21       62.17        2.64 o   0.1317E-01
  -3  -1   9       60.95       47.41        2.61 o   0.1324E-01
  -2  -1   9      359.57      369.94        6.15 o   0.2313E-02
  -1  -1   9      149.01      167.04        3.16 o   0.6567E-02
   0  -1   9       -2.71        1.50        1.01 <   0.0000E+00
   1  -1   9       36.67       37.50        2.57 o   0.1731E-01
   2  -1   9      212.65      204.60        4.27 o   0.4335E-02
   3  -1   9       69.57       71.40        2.87 o   0.1115E-01
  -6   0   9       35.82       36.76        3.00 o   0.1503E-01
  -5   0   9        1.63        2.35        1.27 <   0.0000E+00
  -4   0   9      127.83      132.63        3.59 o   0.6650E-02
  -3   0   9      129.41      132.08        3.28 o   0.6722E-02
  -2   0   9      116.87      119.64        2.78 o   0.8990E-02
  -1   0   9       56.61       49.53        2.19 o   0.1577E-01
   0   0   9       37.27       41.20        2.07 o   0.2094E-01
   1   0   9       19.37       19.64        1.52 o   0.4021E-01
   2   0   9       -1.76        1.31        1.16 <   0.0000E+00
   3   0   9       96.55      112.81        2.80 o   0.8654E-02
   4   0   9       13.60       11.90        1.40 o   0.5069E-01
  -6   1   9       -2.82        2.82        2.14 <   0.0000E+00
  -5   1   9       12.25       22.50        1.59 o   0.2749E-01
  -4   1   9       58.14       58.81        2.79 o   0.1097E-01
  -3   1   9        7.98       16.65        1.09 o   0.4524E-01
  -2   1   9       57.24       57.56        2.30 o   0.1552E-01
  -1   1   9      175.81      168.67        3.46 o   0.5688E-02
   0   1   9       51.38       59.22        2.47 o   0.1378E-01
   1   1   9       19.95       19.11        1.44 o   0.3790E-01
   2   1   9        2.01        8.94        1.23 <   0.0000E+00
   3   1   9       85.19       85.14        2.92 o   0.1002E-01
   4   1   9       91.63       84.94        2.82 o   0.9997E-02
   5   1   9        0.80        2.45        1.40 <   0.0000E+00
  -6   2   9       15.90       20.93        2.07 o   0.2232E-01
  -5   2   9        3.15        6.09        1.38 <   0.0000E+00
  -4   2   9        9.09        7.53        1.49 o   0.3972E-01
  -3   2   9      180.22      182.62        3.55 o   0.5658E-02
  -2   2   9       -0.42        1.24        0.87 <   0.0000E+00
  -1   2   9       81.47       88.82        2.40 o   0.1145E-01
   0   2   9      391.73      393.41        6.00 o   0.2272E-02
   1   2   9      128.83      118.81        2.88 o   0.8251E-02
   2   2   9       -1.56        1.30        1.07 <   0.0000E+00
   3   2   9        0.97        9.10        1.08 <   0.0000E+00
   4   2   9       78.73       76.45        2.56 o   0.1188E-01
   5   2   9       98.80      103.69        2.96 o   0.8688E-02
   6   2   9       11.17       15.97        2.17 o   0.2475E-01
  -5   3   9       70.65       66.28        3.85 o   0.8327E-02
  -4   3   9       11.75        9.70        1.37 o   0.4907E-01
  -3   3   9       88.10       87.44        3.24 o   0.8880E-02
  -2   3   9       55.57       51.20        2.27 o   0.1440E-01
  -1   3   9      200.91      212.89        3.53 o   0.5398E-02
   0   3   9      208.51      208.55        3.62 o   0.4999E-02
   1   3   9       79.63       76.42        2.31 o   0.1311E-01
   2   3   9       78.91       78.82        2.69 o   0.1126E-01
   3   3   9       28.16       25.52        1.93 o   0.2518E-01
   4   3   9      186.77      190.86        3.76 o   0.5254E-02
   5   3   9       67.27       71.74        2.71 o   0.1059E-01
   6   3   9       90.59       99.08        3.46 o   0.7603E-02
  -5   4   9       19.41       16.09        2.64 o   0.2128E-01
  -4   4   9        3.76        2.95        1.29 <   0.0000E+00
  -3   4   9       83.61       85.89        2.63 o   0.1027E-01
  -2   4   9       69.48       74.20        2.36 o   0.1341E-01
  -1   4   9       29.94       28.87        1.66 o   0.2977E-01
   0   4   9       22.64       23.96        1.22 o   0.3866E-01
   1   4   9      316.04      320.15        4.76 o   0.3175E-02
   2   4   9      502.43      473.31        6.89 o   0.1746E-02
   3   4   9        0.59        2.46        1.01 <   0.0000E+00
   4   4   9        1.37        2.04        1.03 <   0.0000E+00
   5   4   9       19.24       21.76        1.51 o   0.3042E-01
   6   4   9        4.10        5.51        1.33 o   0.2981E-01
  -4   5   9       36.96       38.85        2.81 o   0.1581E-01
  -3   5   9       -1.18        0.47        1.31 <   0.0000E+00
  -2   5   9       11.87       17.67        1.05 o   0.6469E-01
  -1   5   9        2.89        3.13        0.79 <   0.0000E+00
   0   5   9      222.17      207.00        3.32 o   0.5449E-02
   1   5   9       74.58       82.86        2.07 o   0.1374E-01
   2   5   9       -1.51        0.41        0.84 <   0.0000E+00
   3   5   9       74.76       80.19        2.26 o   0.1382E-01
   4   5   9       -0.69        0.46        0.98 <   0.0000E+00
   5   5   9       -1.51        0.44        0.96 <   0.0000E+00
   6   5   9        9.92       10.94        1.31 o   0.4718E-01
   7   5   9       11.09       10.27        2.30 o   0.2850E-01
  -3   6   9       -0.38        1.02        1.25 <   0.0000E+00
  -2   6   9      109.72      106.99        3.13 o   0.8233E-02
  -1   6   9       11.21       10.90        0.95 o   0.6898E-01
   0   6   9       -0.53        1.78        0.74 <   0.0000E+00
   1   6   9       60.27       58.24        1.86 o   0.1766E-01
   2   6   9      202.21      196.83        3.15 o   0.6027E-02
   3   6   9      141.70      149.60        2.77 o   0.7807E-02
   4   6   9       18.25       16.86        1.20 o   0.5101E-01
   5   6   9      127.41      127.02        3.13 o   0.7636E-02
   6   6   9       30.55       27.54        2.03 o   0.2406E-01
   7   6   9       34.37       38.75        3.55 o   0.1137E-01
  -2   7   9       38.33       37.60        2.95 o   0.1471E-01
  -1   7   9       14.98       16.76        1.15 o   0.5800E-01
   0   7   9       91.20       89.94        2.33 o   0.1210E-01
   1   7   9      165.80      156.67        3.06 o   0.6856E-02
   2   7   9      173.87      168.77        3.06 o   0.6685E-02
   3   7   9      223.54      215.89        3.69 o   0.4894E-02
   4   7   9       81.57       77.49        2.50 o   0.1193E-01
   5   7   9       74.70       73.27        2.66 o   0.1157E-01
   6   7   9       44.25       49.50        3.40 o   0.1048E-01
  -1   8   9      228.38      220.78        5.65 o   0.3163E-02
   0   8   9       -0.49        2.24        0.89 <   0.0000E+00
   1   8   9       15.24       17.20        1.04 o   0.6616E-01
   2   8   9      126.76      115.33        2.65 o   0.9052E-02
   3   8   9       35.86       28.52        1.89 o   0.2378E-01
   4   8   9       53.84       52.95        2.18 o   0.1689E-01
   5   8   9        1.48        1.01        1.15 <   0.0000E+00
   6   8   9       36.63       35.54        2.41 o   0.1851E-01
   1   9   9        2.27        0.34        1.12 <   0.0000E+00
   2   9   9        0.42        0.71        0.92 <   0.0000E+00
   3   9   9       29.75       29.91        1.77 o   0.2636E-01
   4   9   9      132.75      123.90        3.78 o   0.6199E-02
   5   9   9       36.19       25.55        2.37 o   0.1895E-01
  -4  -2  10        2.55       10.94        2.24 <   0.0000E+00
  -3  -2  10        6.52        8.74        1.55 o   0.3238E-01
  -2  -2  10      141.18      134.21        4.47 o   0.5076E-02
  -1  -2  10       29.61       29.97        2.97 o   0.1612E-01
   0  -2  10        1.36        1.92        1.49 <   0.0000E+00
  -5  -1  10       16.67       20.53        2.97 o   0.2193E-01
  -4  -1  10        3.75        5.28        2.00 <   0.0000E+00
  -3  -1  10       57.22       53.81        3.59 o   0.9930E-02
  -2  -1  10       61.52       60.40        3.25 o   0.1059E-01
  -1  -1  10      149.50      138.86        3.87 o   0.5706E-02
   0  -1  10      118.63      115.18        3.57 o   0.6932E-02
   1  -1  10       -4.47        1.31        1.48 <   0.0000E+00
   2  -1  10       70.50       83.97        4.35 o   0.6317E-02
  -5   0  10      102.01       97.65        4.65 o   0.5744E-02
  -4   0  10       11.54       13.11        1.52 o   0.3849E-01
  -3   0  10        2.43        2.75        1.22 <   0.0000E+00
  -2   0  10       65.95       66.13        2.87 o   0.1116E-01
  -1   0  10      109.87       98.98        3.05 o   0.8430E-02
   0   0  10      175.32      173.67        3.65 o   0.5589E-02
   1   0  10       31.06       38.67        1.90 o   0.1854E-01
   2   0  10       -1.82        1.05        1.36 <   0.0000E+00
   3   0  10       21.87       22.74        1.98 o   0.2908E-01
  -5   1  10        1.66        3.25        1.68 <   0.0000E+00
  -4   1  10       56.61       58.42        2.89 o   0.1164E-01
  -3   1  10        1.38        2.40        1.12 <   0.0000E+00
  -2   1  10        1.92        3.19        1.06 <   0.0000E+00
  -1   1  10       76.09       84.88        2.55 o   0.1201E-01
   0   1  10       70.67       64.26        2.53 o   0.1269E-01
   1   1  10       74.24       64.83        2.56 o   0.1222E-01
   2   1  10       24.49       30.64        1.86 o   0.2593E-01
   3   1  10       19.95       23.42        1.63 o   0.3257E-01
   4   1  10       -1.89        2.87        1.49 <   0.0000E+00
  -5   2  10       55.87       41.34        5.34 o   0.6756E-02
  -4   2  10       13.01       18.72        1.42 o   0.4548E-01
  -3   2  10        0.43        3.35        1.10 <   0.0000E+00
  -2   2  10       31.70       31.37        1.88 o   0.2553E-01
  -1   2  10       32.04       31.24        2.26 o   0.2107E-01
   0   2  10       38.98       33.07        2.05 o   0.2105E-01
   1   2  10       98.48      100.54        2.72 o   0.9997E-02
   2   2  10        6.66        4.75        1.37 o   0.3711E-01
   3   2  10       56.20       52.11        2.94 o   0.1226E-01
   4   2  10       -0.69        0.47        1.41 <   0.0000E+00
  -5   3  10       16.10       11.63        3.61 o   0.1865E-01
  -4   3  10       60.40       59.24        3.55 o   0.9772E-02
  -3   3  10       52.78       47.08        2.49 o   0.1459E-01
  -2   3  10        4.85        5.94        1.02 o   0.4250E-01
  -1   3  10       24.10       31.65        1.61 o   0.2716E-01
   0   3  10       40.28       36.43        2.18 o   0.1913E-01
   1   3  10      122.16      120.37        2.95 o   0.8281E-02
   2   3  10      189.93      188.90        3.75 o   0.4946E-02
   3   3  10      170.20      172.34        4.05 o   0.5102E-02
   4   3  10      109.59      105.65        3.45 o   0.7470E-02
   5   3  10        3.19        4.18        1.48 <   0.0000E+00
  -4   4  10       60.67       55.02        4.37 o   0.7922E-02
  -3   4  10      140.31      145.67        3.89 o   0.5554E-02
  -2   4  10       -0.13        1.27        1.06 <   0.0000E+00
  -1   4  10       21.23       23.33        1.26 o   0.4017E-01
   0   4  10      242.42      233.78        4.16 o   0.4170E-02
   1   4  10      116.40      116.98        2.83 o   0.8846E-02
   2   4  10      121.21      116.91        2.95 o   0.8310E-02
   3   4  10       27.39       28.19        1.82 o   0.2835E-01
   4   4  10       90.73       79.27        3.17 o   0.8944E-02
   5   4  10       35.45       33.94        2.56 o   0.1770E-01
  -3   5  10       72.27       75.01        3.63 o   0.8746E-02
  -2   5  10       64.74       55.21        2.32 o   0.1442E-01
  -1   5  10        5.90        5.44        0.93 o   0.5102E-01
   0   5  10       -1.82        0.38        0.88 <   0.0000E+00
   1   5  10       29.74       24.44        2.09 o   0.2362E-01
   2   5  10       27.46       28.67        1.73 o   0.2971E-01
   3   5  10        0.63        0.69        0.98 <   0.0000E+00
   4   5  10      152.52      140.23        3.72 o   0.5878E-02
   5   5  10        9.86       12.55        1.47 o   0.4204E-01
  -2   6  10       36.42       37.81        2.34 o   0.1584E-01
  -1   6  10       -1.68        0.50        0.89 <   0.0000E+00
   0   6  10        3.54        3.36        0.89 o   0.4133E-01
   1   6  10       11.69       11.53        1.00 o   0.6744E-01
   2   6  10       92.26       86.15        2.43 o   0.1158E-01
   3   6  10       94.85       88.59        2.50 o   0.1110E-01
   4   6  10       12.05       11.71        1.17 o   0.5829E-01
   5   6  10      180.03      184.75        4.32 o   0.4513E-02
  -1   7  10       54.04       45.97        2.98 o   0.1233E-01
   0   7  10       39.42       30.95        2.10 o   0.2049E-01
   1   7  10       88.46       81.37        2.56 o   0.1121E-01
   2   7  10       35.91       32.88        2.06 o   0.2188E-01
   3   7  10      136.61      128.65        3.10 o   0.7458E-02
   4   7  10       72.26       72.29        2.98 o   0.1066E-01
   5   7  10       77.74       76.80        4.23 o   0.7123E-02
   0   8  10       87.88       68.92        3.29 o   0.8762E-02
   1   8  10        6.80        7.65        1.20 o   0.4286E-01
   2   8  10       17.38       20.32        1.45 o   0.3746E-01
   3   8  10       42.65       43.37        2.51 o   0.1645E-01
   4   8  10        5.70        6.93        1.46 o   0.3218E-01
  -3   0  11        5.49        6.32        2.18 <   0.0000E+00
  -2   0  11       20.48       32.68        2.70 o   0.1303E-01
  -1   0  11       57.02       55.11        4.10 o   0.8714E-02
   0   0  11       13.70       17.70        2.10 o   0.2688E-01
  -3   1  11       15.34       20.72        1.96 o   0.3085E-01
  -2   1  11       13.71       17.44        1.93 o   0.3479E-01
  -1   1  11        6.20        3.95        1.39 o   0.3524E-01
   0   1  11       53.04       46.47        2.58 o   0.1435E-01
   1   1  11       18.66       29.42        1.72 o   0.2627E-01
   2   1  11       72.98       70.33        4.06 o   0.7788E-02
  -3   2  11        1.48        2.77        1.61 <   0.0000E+00
  -2   2  11        3.79        2.87        1.57 <   0.0000E+00
  -1   2  11       23.93       25.74        1.69 o   0.2882E-01
   0   2  11       -0.30        0.30        1.16 <   0.0000E+00
   1   2  11        1.02        1.89        1.36 <   0.0000E+00
   2   2  11        7.01        7.18        1.51 o   0.3440E-01
   3   2  11      110.87      116.23        4.47 o   0.5690E-02
  -3   3  11       34.82       33.72        3.29 o   0.1256E-01
  -2   3  11        5.61       10.17        1.40 o   0.3335E-01
  -1   3  11        0.38        1.54        1.15 <   0.0000E+00
   0   3  11       19.20       33.32        1.92 o   0.2115E-01
   1   3  11      107.14      102.58        3.24 o   0.8046E-02
   2   3  11       18.52       22.48        1.49 o   0.3322E-01
   3   3  11      103.67      104.15        3.79 o   0.6992E-02
  -3   4  11       39.13       52.56        3.67 o   0.9885E-02
  -2   4  11       69.08       65.57        3.68 o   0.8814E-02
  -1   4  11       68.86       69.48        3.03 o   0.1074E-01
   0   4  11       54.70       59.92        2.45 o   0.1487E-01
   1   4  11       25.36       27.29        1.76 o   0.2691E-01
   2   4  11        3.27        3.12        1.26 <   0.0000E+00
   3   4  11      127.23      113.44        3.51 o   0.6825E-02
   4   4  11      125.80      134.35        5.33 o   0.4256E-02
  -2   5  11       11.82       11.77        1.56 o   0.3769E-01
  -1   5  11       45.53       46.84        3.09 o   0.1272E-01
   0   5  11        0.47        1.71        1.16 <   0.0000E+00
   1   5  11       -1.30        0.64        1.07 <   0.0000E+00
   2   5  11       80.57       83.95        2.79 o   0.1077E-01
   3   5  11       -0.07        0.27        1.25 <   0.0000E+00
   4   5  11       15.62       19.75        2.30 o   0.2498E-01
  -1   6  11        5.37        2.47        1.50 o   0.3029E-01
   0   6  11       62.74       59.20        2.62 o   0.1260E-01
   1   6  11       19.86       26.64        1.64 o   0.2941E-01
   2   6  11        0.85        1.05        1.15 <   0.0000E+00
   3   6  11        4.26        2.93        1.38 o   0.2934E-01
   4   6  11        1.30      163.17        1.99 <   0.0000E+00
   1   7  11       60.20       44.29        3.42 o   0.1018E-01
   2   7  11       83.65       67.86        3.82 o   0.7722E-02
   3   7  11        1.58        4.56        2.58 <   0.0000E+00
